# Supplementary material for: Probiotic Yeasts and Vibrio anguillarum Infection Modify the Microbiome of Zebrafish Larvae
Source: Front Microbiol. 2021 Jun 23;12:647977. doi: 10.3389/fmicb.2021.647977 (PMC8260990; doi:10.3389/fmicb.2021.647977)
Supplement: Supplementary file 1 [file Table_1.XLSX]

## Sheet: Global summary
Supplementary table A: List of all metabolic pathways in wich any of the groups of interest showed significant differences with the control group after the analysis with DESeq2. "Up" means that the group showed an increase of abundance in that pathways over the control, whereas "Down" means the oppossite. Blank cells means no significant differences. Additionally, some metabolic pathways are high…
Major categories		General processes	Metabolic pathways	DH97	YL242	Va	Va+DH97	Va+YL242
1. Metabolism	1.1	Carbohydrate metabolism	C5-Branched dibasic acid metabolism	Up		Up		Up
	1.1	Carbohydrate metabolism	Inositol phosphate metabolism		Up	Up	Up	Up
	1.1	Carbohydrate metabolism	Amino sugar and nucleotide sugar metabolism		Up			Up
	1.1	Carbohydrate metabolism	Ascorbate and aldarate metabolism		Up		Up	Up
	1.1	Carbohydrate metabolism	Butanoate metabolism		Down			Down
	1.1	Carbohydrate metabolism	Galactose metabolism		Up			Up
	1.1	Carbohydrate metabolism	Pentose and glucuronate interconversions		Up			Up
	1.1	Carbohydrate metabolism	Pentose phosphate pathway		Up			Up
	1.1	Carbohydrate metabolism	Propanoate metabolism		Down		Down
	1.1	Carbohydrate metabolism	Pyruvate metabolism		Down		Down
	1.1	Carbohydrate metabolism	Starch and sucrose metabolism		Up			Up
	1.1	Carbohydrate metabolism	Citrate cycle (TCA cycle)				Down	Up
	1.1	Carbohydrate metabolism	Glycolysis / Gluconeogenesis				Down	Up
	1.1	Carbohydrate metabolism	Fructose and mannose metabolism					Up
	1.1	Carbohydrate metabolism	Glyoxylate and dicarboxylate metabolism					Down
1. Metabolism	1.2	Energy metabolism	Methane metabolism	Up
	1.2	Energy metabolism	Nitrogen metabolism	Up	Down		Down	Down
	1.2	Energy metabolism	Carbon fixation pathways in prokaryotes		Down	Down	Down
	1.2	Energy metabolism	Sulfur metabolism		Down			Down
	1.2	Energy metabolism	Oxidative phosphorylation				Down	Down
1. Metabolism	1.3	Lipid metabolism	Secondary bile acid biosynthesis	Down				Up
	1.3	Lipid metabolism	alpha-Linolenic acid metabolism		Down	Down	Down	Down
	1.3	Lipid metabolism	Ether lipid metabolism		Down			Down
	1.3	Lipid metabolism	Fatty acid degradation		Down			Down
	1.3	Lipid metabolism	Glycerolipid metabolism		Up			Up
	1.3	Lipid metabolism	Linoleic acid metabolism		Down
	1.3	Lipid metabolism	Primary bile acid biosynthesis		Down			Down
	1.3	Lipid metabolism	Sphingolipid metabolism		Up
	1.3	Lipid metabolism	Fatty acid biosynthesis					Down
	1.3	Lipid metabolism	Glycerophospholipid metabolism					Up
1. Metabolism	1.4	Nucleotide metabolism	Pyrimidine metabolism		Up			Up
	1.4	Nucleotide metabolism	Purine metabolism					Up
1. Metabolism	1.5	Amino acid metabolism	Alanine, aspartate and glutamate metabolism	Up	Up	Up		Up
	1.5	Amino acid metabolism	Arginine and proline metabolism	Up			Down	Down
	1.5	Amino acid metabolism	Arginine biosynthesis	Up			Down	Down
	1.5	Amino acid metabolism	Glycine, serine and threonine metabolism	Up		Up
	1.5	Amino acid metabolism	Phenylalanine, tyrosine and tryptophan biosynthesis	Down
	1.5	Amino acid metabolism	Cysteine and methionine metabolism		Down
	1.5	Amino acid metabolism	Lysine degradation		Down			Down
	1.5	Amino acid metabolism	Phenylalanine metabolism		Down			Down
	1.5	Amino acid metabolism	Tryptophan metabolism		Down			Down
	1.5	Amino acid metabolism	Lysine biosynthesis					Down
	1.5	Amino acid metabolism	Tyrosine metabolism					Down
	1.5	Amino acid metabolism	Valine, leucine and isoleucine biosynthesis					Up
	1.5	Amino acid metabolism	Valine, leucine and isoleucine degradation					Down
1. Metabolism	1.6	Metabolism of other amino acids	Cyanoamino acid metabolism	Up	Up
	1.6	Metabolism of other amino acids	D-Glutamine and D-glutamate metabolism	Down	Up		Up	Up
	1.6	Metabolism of other amino acids	Phosphonate and phosphinate metabolism		Up	Up		Up
	1.6	Metabolism of other amino acids	Taurine and hypotaurine metabolism		Down	Down	Down	Down
	1.6	Metabolism of other amino acids	beta-Alanine metabolism		Down			Down
	1.6	Metabolism of other amino acids	D-Alanine metabolism		Up			Up
	1.6	Metabolism of other amino acids	D-Arginine and D-ornithine metabolism					Down
	1.6	Metabolism of other amino acids	Glutathione metabolism					Down
	1.6	Metabolism of other amino acids	Selenocompound metabolism					Up
1. Metabolism	1.7	Glycan biosynthesis and metabolism	Other types of O-glycan biosynthesis	Up	Up	Up	Up	Up
	1.7	Glycan biosynthesis and metabolism	Peptidoglycan biosynthesis	Down	Up			Up
	1.7	Glycan biosynthesis and metabolism	Arabinogalactan biosynthesis - Mycobacterium		Up	Up	Up	Up
	1.7	Glycan biosynthesis and metabolism	Glycosaminoglycan degradation		Up		Up	Up
	1.7	Glycan biosynthesis and metabolism	Glycosphingolipid biosynthesis - ganglio series		Up
	1.7	Glycan biosynthesis and metabolism	Glycosylphosphatidylinositol (GPI)-anchor biosynthesis		Up
	1.7	Glycan biosynthesis and metabolism	Lipopolysaccharide biosynthesis		Down		Down
	1.7	Glycan biosynthesis and metabolism	Mannose type O-glycan biosynthesis		Up
	1.7	Glycan biosynthesis and metabolism	N-Glycan biosynthesis		Up
	1.7	Glycan biosynthesis and metabolism	Other glycan degradation		Up			Up
	1.7	Glycan biosynthesis and metabolism	Various types of N-glycan biosynthesis		Up
	1.7	Glycan biosynthesis and metabolism	Lipoarabinomannan (LAM) biosynthesis				Up
1. Metabolism	1.8	Metabolism of cofactors and vitamins	Folate biosynthesis	Up	Down		Down	Down
	1.8	Metabolism of cofactors and vitamins	One carbon pool by folate	Up
	1.8	Metabolism of cofactors and vitamins	Biotin metabolism		Up	Up	Up
	1.8	Metabolism of cofactors and vitamins	Retinol metabolism		Up	Up
	1.8	Metabolism of cofactors and vitamins	Nicotinate and nicotinamide metabolism		Up
	1.8	Metabolism of cofactors and vitamins	Pantothenate and CoA biosynthesis					Up
	1.8	Metabolism of cofactors and vitamins	Porphyrin and chlorophyll metabolism					Down
	1.8	Metabolism of cofactors and vitamins	Riboflavin metabolism					Up
	1.8	Metabolism of cofactors and vitamins	Thiamine metabolism					Up
	1.8	Metabolism of cofactors and vitamins	Ubiquinone and other terpenoid-quinone biosynthesis					Up
	1.8	Metabolism of cofactors and vitamins	Vitamin B6 metabolism					Up
1. Metabolism	1.9	Metabolism of terpenoids and polyketides	Biosynthesis of vancomycin group antibiotics	Down		Down
	1.9	Metabolism of terpenoids and polyketides	Carotenoid biosynthesis	Down
	1.9	Metabolism of terpenoids and polyketides	Nonribosomal peptide structures	Down				Down
	1.9	Metabolism of terpenoids and polyketides	Polyketide sugar unit biosynthesis	Down	Down	Down		Down
	1.9	Metabolism of terpenoids and polyketides	Biosynthesis of ansamycins		Up	Up	Up	Up
	1.9	Metabolism of terpenoids and polyketides	Biosynthesis of type II polyketide products			Up
	1.9	Metabolism of terpenoids and polyketides	Biosynthesis of siderophore group nonribosomal peptides		Up			Up
	1.9	Metabolism of terpenoids and polyketides	Geraniol degradation		Down			Down
	1.9	Metabolism of terpenoids and polyketides	Terpenoid backbone biosynthesis		Down			Down
	1.9	Metabolism of terpenoids and polyketides	Limonene and pinene degradation					Down
	1.9	Metabolism of terpenoids and polyketides	Monoterpenoid biosynthesis					Down
1. Metabolism	1.10	Biosynthesis of other secondary metabolites	Acarbose and validamycin biosynthesis	Down		Down
	1.10	Biosynthesis of other secondary metabolites	Indole alkaloid biosynthesis	Down				Down
	1.10	Biosynthesis of other secondary metabolites	Neomycin, kanamycin and gentamicin biosynthesis	Up	Up			Up
	1.10	Biosynthesis of other secondary metabolites	Streptomycin biosynthesis	Down	Up	Up	Up	Up
	1.10	Biosynthesis of other secondary metabolites	Tropane, piperidine and pyridine alkaloid biosynthesis	Down	Up	Up	Up	Up
	1.10	Biosynthesis of other secondary metabolites	Isoquinoline alkaloid biosynthesis			Up		Down
	1.10	Biosynthesis of other secondary metabolites	Novobiocin biosynthesis		Up	Up	Up
	1.10	Biosynthesis of other secondary metabolites	Biosynthesis of various secondary metabolites - part 2		Up		Up	Up
	1.10	Biosynthesis of other secondary metabolites	Monobactam biosynthesis		Up
	1.10	Biosynthesis of other secondary metabolites	Phenazine biosynthesis		Down			Down
	1.10	Biosynthesis of other secondary metabolites	Carbapenem biosynthesis				Up	Up
	1.10	Biosynthesis of other secondary metabolites	Isoflavonoid biosynthesis				Down	Down
	1.10	Biosynthesis of other secondary metabolites	Flavone and flavonol biosynthesis					Up
	1.10	Biosynthesis of other secondary metabolites	Penicillin and cephalosporin biosynthesis					Down
	1.10	Biosynthesis of other secondary metabolites	Prodigiosin biosynthesis					Down
1. Metabolism	1.11	Xenobiotics biodegradation and metabolism	Caprolactam degradation	Up				Down
	1.11	Xenobiotics biodegradation and metabolism	Fluorobenzoate degradation	Up	Down			Down
	1.11	Xenobiotics biodegradation and metabolism	Polycyclic aromatic hydrocarbon degradation	Down	Down			Down
	1.11	Xenobiotics biodegradation and metabolism	Chloroalkane and chloroalkene degradation		Up	Up
	1.11	Xenobiotics biodegradation and metabolism	Ethylbenzene degradation		Down	Down	Down	Down
	1.11	Xenobiotics biodegradation and metabolism	Naphthalene degradation		Up	Up	Up	Up
	1.11	Xenobiotics biodegradation and metabolism	Aminobenzoate degradation		Down			Down
	1.11	Xenobiotics biodegradation and metabolism	Benzoate degradation		Down			Down
	1.11	Xenobiotics biodegradation and metabolism	Bisphenol degradation		Down			Down
	1.11	Xenobiotics biodegradation and metabolism	Dioxin degradation		Down			Down
	1.11	Xenobiotics biodegradation and metabolism	Drug metabolism - other enzymes		Up
	1.11	Xenobiotics biodegradation and metabolism	Steroid degradation		Down			Down
	1.11	Xenobiotics biodegradation and metabolism	Styrene degradation		Down			Down
	1.11	Xenobiotics biodegradation and metabolism	Toluene degradation		Down			Down
	1.11	Xenobiotics biodegradation and metabolism	Xylene degradation		Down			Down
	1.11	Xenobiotics biodegradation and metabolism	Atrazine degradation					Down
	1.11	Xenobiotics biodegradation and metabolism	Chlorocyclohexane and chlorobenzene degradation					Down
	1.11	Xenobiotics biodegradation and metabolism	Drug metabolism - cytochrome P450					Down
	1.11	Xenobiotics biodegradation and metabolism	Nitrotoluene degradation					Up
2. Genetic Information Processing	2.1	Transcription	RNA polymerase			Down
	2.1	Transcription	Basal transcription factors		Down			Down
2. Genetic Information Processing	2.2	Translation	Ribosome		Up			Up
	2.2	Translation	RNA transport		Down		Down
	2.2	Translation	Aminoacyl-tRNA biosynthesis				Up	Up
2. Genetic Information Processing	2.3	Folding, sorting and degradation	Sulfur relay system	Up	Down		Down
	2.3	Folding, sorting and degradation	Protein export			Down		Up
2. Genetic Information Processing	2.4	Replication and repair	Non-homologous end-joining	Up	Up	Up	Up	Up
	2.4	Replication and repair	Base excision repair		Up		Up	Up
	2.4	Replication and repair	Nucleotide excision repair				Up
	2.4	Replication and repair	DNA replication					Up
	2.4	Replication and repair	Homologous recombination					Up
	2.4	Replication and repair	Mismatch repair					Up
3. Environmental Information Processing	3.1	Membrane transport	ABC transporters		Up	Up	Up	Up
	3.1	Membrane transport	Bacterial secretion system					Up
	3.1	Membrane transport	Phosphotransferase system (PTS)					Up
3. Environmental Information Processing	3.2	Signal transduction	Two-component system	Up	Down		Down	Down
4. Cellular processes	4.4	Cellular community - prokaryotes	Biofilm formation - Pseudomonas aeruginosa		Down			Down
	4.4	Cellular community - prokaryotes	Biofilm formation - Vibrio cholerae		Down
	4.4	Cellular community - prokaryotes	Quorum sensing		Up		Up
	4.4	Cellular community - prokaryotes	Biofilm formation - Escherichia coli				Down
4. Cellular processes	4.5	Cell motility	Flagellar assembly		Down	Down	Down	Down
	4.5	Cell motility	Bacterial chemotaxis					Down
			Summary
			Number of pathways with significant changes compared to control group	30	85	29	41	109
			Number of pathways showing an increase over control group	17	44	19	21	53
			Number of pathways in which yeasts prevent changes after infection with Vibrio				13	10

## Sheet: DH97_vs_Ctrl_contrast
Supplementary table B: List of the metabolic pathways showing significant differences in the contrast conducted between the DH97 and Control groups with the DESeq2 package.
Major categories		General processes	Metabolic pathways	baseMean	log2FoldChange	lfcSE	stat	pvalue	padj	Increase over control
1. Metabolism	1.1	Carbohydrate metabolism	C5-Branched dibasic acid metabolism	87155.6	0.0915904	0.0262368	3.49092	0.000481362	0.00299925	True
1. Metabolism	1.2	Energy metabolism	Methane metabolism	227881	0.0962434	0.0250898	3.83596	0.000125073	0.000920995	True
	1.2	Energy metabolism	Nitrogen metabolism	177592	0.219282	0.0341061	6.42941	1.28098e-10	1.03759e-08	True
1. Metabolism	1.3	Lipid metabolism	Secondary bile acid biosynthesis	2969.93	-0.820553	0.209171	-3.92288	8.74954e-05	0.000708712	False
1. Metabolism	1.5	Amino acid metabolism	Alanine, aspartate and glutamate metabolism	253362	0.0658594	0.016864	3.90533	9.40971e-05	0.000725892	True
	1.5	Amino acid metabolism	Arginine and proline metabolism	249654	0.291872	0.0595518	4.90114	9.52845e-07	1.40328e-05	True
	1.5	Amino acid metabolism	Arginine biosynthesis	166803	0.138572	0.0236732	5.85356	4.81175e-09	1.55901e-07	True
	1.5	Amino acid metabolism	Glycine, serine and threonine metabolism	325939	0.180939	0.0301792	5.99548	2.02891e-09	1.09561e-07	True
	1.5	Amino acid metabolism	Phenylalanine, tyrosine and tryptophan biosynthesis	181636	-0.0640982	0.013942	-4.59748	4.27621e-06	4.61831e-05	False
1. Metabolism	1.6	Metabolism of other amino acids	Cyanoamino acid metabolism	52519.5	0.152806	0.0275967	5.53711	3.07499e-08	7.65416e-07	True
	1.6	Metabolism of other amino acids	D-Glutamine and D-glutamate metabolism	32758.6	-0.153866	0.0301384	-5.1053	3.30274e-07	5.92406e-06	False
1. Metabolism	1.7	Glycan biosynthesis and metabolism	Other types of O-glycan biosynthesis	143.053	3.45071	0.665077	5.18843	2.12075e-07	4.29451e-06	True
	1.7	Glycan biosynthesis and metabolism	Peptidoglycan biosynthesis	157531	-0.0603362	0.0190532	-3.16672	0.00154169	0.00832515	False
1. Metabolism	1.8	Metabolism of cofactors and vitamins	Folate biosynthesis	210884	0.0761935	0.0158894	4.79524	1.62482e-06	2.02478e-05	True
	1.8	Metabolism of cofactors and vitamins	One carbon pool by folate	118351	0.0873677	0.0158151	5.52434	3.30735e-08	7.65416e-07	True
1. Metabolism	1.9	Metabolism of terpenoids and polyketides	Biosynthesis of vancomycin group antibiotics	10312.7	-0.261939	0.051502	-5.08601	3.65683e-07	5.92406e-06	False
	1.9	Metabolism of terpenoids and polyketides	Carotenoid biosynthesis	3680.08	-0.896258	0.274621	-3.26362	0.00109998	0.0062923	False
	1.9	Metabolism of terpenoids and polyketides	Nonribosomal peptide structures	8746.83	-0.936504	0.158247	-5.918	3.25873e-09	1.31979e-07	False
	1.9	Metabolism of terpenoids and polyketides	Polyketide sugar unit biosynthesis	41113.5	-0.216373	0.027565	-7.84958	4.17425e-15	6.76228e-13	False
1. Metabolism	1.10	Biosynthesis of other secondary metabolites	Acarbose and validamycin biosynthesis	20679.5	-0.248478	0.0509361	-4.87824	1.07036e-06	1.44499e-05	False
	1.10	Biosynthesis of other secondary metabolites	Indole alkaloid biosynthesis	156.818	-1.86221	0.571775	-3.25689	0.0011264	0.0062923	False
	1.10	Biosynthesis of other secondary metabolites	Neomycin, kanamycin and gentamicin biosynthesis	6232.3	0.306406	0.0645727	4.74513	2.08377e-06	2.41122e-05	True
	1.10	Biosynthesis of other secondary metabolites	Streptomycin biosynthesis	70213.6	-0.0672598	0.0186085	-3.61447	0.000300966	0.00211985	False
	1.10	Biosynthesis of other secondary metabolites	Tropane, piperidine and pyridine alkaloid biosynthesis	36024.7	-0.114095	0.0289962	-3.93483	8.32545e-05	0.000708712	False
1. Metabolism	1.11	Xenobiotics biodegradation and metabolism	Caprolactam degradation	37251.9	0.40051	0.112351	3.56481	0.000364118	0.00235948	True
	1.11	Xenobiotics biodegradation and metabolism	Fluorobenzoate degradation	25552.5	0.512884	0.14299	3.58684	0.000334711	0.0022593	True
	1.11	Xenobiotics biodegradation and metabolism	Polycyclic aromatic hydrocarbon degradation	30472.3	-0.959425	0.224563	-4.27241	1.93376e-05	0.000195793	False
2. Genetic information processing	2.3	Folding, sorting and degradation	Sulfur relay system	120174	0.128187	0.0377797	3.39301	0.000691289	0.00414773	True
2. Genetic information processing	2.4	Replication and repair	Non-homologous end-joining	10378	0.849364	0.208189	4.07978	4.50787e-05	0.000405708	True
3. Environmental information processing	3.2	Signal transduction	Two-component system	1.29787e+06	0.101443	0.0239049	4.24361	2.19951e-05	0.000209601	True

## Sheet: YL242_vs_Ctrl_contrast
Supplementary table C: List of the metabolic pathways showing significant differences in the contrast conducted between the YL242 and Control groups with the DESeq2 package.
Major categories		General processes	Metabolic pathways	baseMean	log2FoldChange	lfcSE	stat	pvalue	padj	Increase over control
1. Metabolism	1.1	Carbohydrate metabolism	Amino sugar and nucleotide sugar metabolism	264790	0.185462	0.0564693	3.2843	0.00102234	0.00217921	True
	1.1	Carbohydrate metabolism	Ascorbate and aldarate metabolism	89138.8	0.392439	0.0826492	4.74826	2.05178e-06	7.55428e-06	True
	1.1	Carbohydrate metabolism	Butanoate metabolism	329475	-0.211882	0.0347366	-6.09967	1.06287e-09	7.93815e-09	False
	1.1	Carbohydrate metabolism	Galactose metabolism	123835	0.630288	0.129176	4.87929	1.0647e-06	4.66165e-06	True
	1.1	Carbohydrate metabolism	Inositol phosphate metabolism	52339.1	0.656042	0.0656663	9.99055	1.67642e-23	3.87972e-22	True
	1.1	Carbohydrate metabolism	Pentose and glucuronate interconversions	109717	0.507039	0.113439	4.46971	7.83241e-06	2.64344e-05	True
	1.1	Carbohydrate metabolism	Pentose phosphate pathway	197189	0.255452	0.040671	6.28093	3.36563e-10	2.86964e-09	True
	1.1	Carbohydrate metabolism	Propanoate metabolism	293749	-0.0900176	0.0195271	-4.60988	4.02894e-06	1.3887e-05	False
	1.1	Carbohydrate metabolism	Pyruvate metabolism	399572	-0.0665889	0.0137166	-4.85463	1.20611e-06	5.14183e-06	False
	1.1	Carbohydrate metabolism	Starch and sucrose metabolism	152985	0.412016	0.114087	3.61142	0.000304525	0.000747472	True
1. Metabolism	1.2	Energy metabolism	Carbon fixation pathways in prokaryotes	253770	-0.0652248	0.0114496	-5.69671	1.2214e-08	7.61024e-08	False
	1.2	Energy metabolism	Nitrogen metabolism	177592	-0.128157	0.0341158	-3.75652	0.000172292	0.000457564	False
	1.2	Energy metabolism	Sulfur metabolism	276549	-0.193037	0.0398888	-4.83937	1.3025e-06	5.27511e-06	False
1. Metabolism	1.3	Lipid metabolism	alpha-Linolenic acid metabolism	22168	-0.3511	0.0360524	-9.73862	2.06333e-22	4.17825e-21	False
	1.3	Lipid metabolism	Ether lipid metabolism	8031.71	-0.918052	0.118736	-7.73189	1.0596e-14	1.22611e-13	False
	1.3	Lipid metabolism	Fatty acid degradation	226543	-0.353067	0.0870666	-4.05514	5.01041e-05	0.000142401	False
	1.3	Lipid metabolism	Glycerolipid metabolism	93789.3	0.133045	0.0221447	6.00798	1.8785e-09	1.32311e-08	True
	1.3	Lipid metabolism	Linoleic acid metabolism	5592.75	-0.598851	0.156699	-3.82165	0.00013256	0.000363979	False
	1.3	Lipid metabolism	Primary bile acid biosynthesis	5370.11	-0.995662	0.231369	-4.30335	1.68232e-05	5.11103e-05	False
	1.3	Lipid metabolism	Sphingolipid metabolism	17783.2	0.145199	0.0443984	3.27037	0.00107408	0.00223079	True
1. Metabolism	1.4	Nucleotide metabolism	Pyrimidine metabolism	287329	0.184791	0.0529902	3.48727	0.000487976	0.00114568	True
1. Metabolism	1.5	Amino acid metabolism	Alanine, aspartate and glutamate metabolism	253362	0.157361	0.0168689	9.32849	1.07394e-20	1.58162e-19	True
	1.5	Amino acid metabolism	Cysteine and methionine metabolism	269233	-0.0641939	0.0132932	-4.8291	1.37153e-06	5.41921e-06	False
	1.5	Amino acid metabolism	Lysine degradation	176213	-0.194373	0.0673377	-2.88654	0.00389505	0.00755649	False
	1.5	Amino acid metabolism	Phenylalanine metabolism	185085	-0.343669	0.101397	-3.38933	0.000700641	0.00155485	False
	1.5	Amino acid metabolism	Tryptophan metabolism	169717	-0.266297	0.0923144	-2.88467	0.00391818	0.00755649	False
1. Metabolism	1.6	Metabolism of other amino acids	beta-Alanine metabolism	109146	-0.150962	0.0472486	-3.19507	0.00139798	0.00286675	False
	1.6	Metabolism of other amino acids	Cyanoamino acid metabolism	52519.5	0.180604	0.0276146	6.54016	6.14512e-11	5.53061e-10	True
	1.6	Metabolism of other amino acids	D-Alanine metabolism	28749.1	0.256301	0.0418089	6.13031	8.77067e-10	7.10424e-09	True
	1.6	Metabolism of other amino acids	D-Glutamine and D-glutamate metabolism	32758.6	0.13908	0.0301425	4.61408	3.94844e-06	1.3887e-05	True
	1.6	Metabolism of other amino acids	Phosphonate and phosphinate metabolism	30637.6	0.667819	0.0754822	8.84736	8.96134e-19	1.20978e-17	True
	1.6	Metabolism of other amino acids	Taurine and hypotaurine metabolism	56056.1	-0.28172	0.0272807	-10.3267	5.33528e-25	1.72863e-23	False
1. Metabolism	1.7	Glycan biosynthesis and metabolism	Arabinogalactan biosynthesis - Mycobacterium	4301.03	1.86634	0.182844	10.2073	1.83932e-24	4.96618e-23	True
	1.7	Glycan biosynthesis and metabolism	Glycosaminoglycan degradation	11914.7	0.346539	0.074385	4.65872	3.18184e-06	1.14546e-05	True
	1.7	Glycan biosynthesis and metabolism	Glycosphingolipid biosynthesis - ganglio series	3877.85	0.823333	0.239273	3.44098	0.000579617	0.0013216	True
	1.7	Glycan biosynthesis and metabolism	Glycosylphosphatidylinositol (GPI)-anchor biosynthesis	11.8746	4.70986	1.51922	3.10019	0.00193396	0.00391626	True
	1.7	Glycan biosynthesis and metabolism	Lipopolysaccharide biosynthesis	185015	-0.219321	0.056178	-3.90403	9.46033e-05	0.000264237	False
	1.7	Glycan biosynthesis and metabolism	Mannose type O-glycan biosynthesis	38.611	4.28493	1.17362	3.65104	0.000261181	0.000661113	True
	1.7	Glycan biosynthesis and metabolism	N-Glycan biosynthesis	3074.42	0.774072	0.206844	3.7423	0.000182345	0.00047645	True
	1.7	Glycan biosynthesis and metabolism	Other glycan degradation	15593.2	0.663992	0.163117	4.07065	4.68819e-05	0.000135623	True
	1.7	Glycan biosynthesis and metabolism	Other types of O-glycan biosynthesis	143.053	4.66212	0.664119	7.02	2.21863e-12	2.39613e-11	True
	1.7	Glycan biosynthesis and metabolism	Peptidoglycan biosynthesis	157531	0.0679162	0.0190595	3.56338	0.000366109	0.000885219	True
	1.7	Glycan biosynthesis and metabolism	Various types of N-glycan biosynthesis	3880.42	0.821347	0.238946	3.43738	0.000587378	0.0013216	True
1. Metabolism	1.8	Metabolism of cofactors and vitamins	Biotin metabolism	139518	0.12558	0.0290411	4.32422	1.53074e-05	4.86236e-05	True
	1.8	Metabolism of cofactors and vitamins	Folate biosynthesis	210884	-0.15057	0.0159044	-9.46719	2.87476e-21	4.65711e-20	False
	1.8	Metabolism of cofactors and vitamins	Nicotinate and nicotinamide metabolism	182612	0.050338	0.011705	4.30056	1.70368e-05	5.11103e-05	True
	1.8	Metabolism of cofactors and vitamins	Retinol metabolism	18425.6	0.259575	0.0583714	4.44696	8.70945e-06	2.82186e-05	True
1. Metabolism	1.9	Metabolism of terpenoids and polyketides	Biosynthesis of ansamycins	15348.6	1.20328	0.0924367	13.0173	9.7515e-39	5.26581e-37	True
	1.9	Metabolism of terpenoids and polyketides	Biosynthesis of siderophore group nonribosomal peptides	32177.5	0.644591	0.178343	3.61433	0.000301131	0.000747472	True
	1.9	Metabolism of terpenoids and polyketides	Geraniol degradation	78958.5	-0.624967	0.102497	-6.09741	1.07802e-09	7.93815e-09	False
	1.9	Metabolism of terpenoids and polyketides	Polyketide sugar unit biosynthesis	41113.5	-0.0917942	0.0275823	-3.32801	0.000874699	0.00188935	False
	1.9	Metabolism of terpenoids and polyketides	Terpenoid backbone biosynthesis	118677	-0.169335	0.0296909	-5.70326	1.17539e-08	7.61024e-08	False
1. Metabolism	1.10	Biosynthesis of other secondary metabolites	Biosynthesis of various secondary metabolites - part 2	13466.6	0.247449	0.0573285	4.31634	1.58636e-05	4.94212e-05	True
	1.10	Biosynthesis of other secondary metabolites	Monobactam biosynthesis	77262	0.130577	0.0375279	3.47945	0.000502443	0.0011628	True
	1.10	Biosynthesis of other secondary metabolites	Neomycin, kanamycin and gentamicin biosynthesis	6232.3	0.312979	0.0646389	4.84196	1.28564e-06	5.27511e-06	True
	1.10	Biosynthesis of other secondary metabolites	Novobiocin biosynthesis	35646.1	0.107373	0.0193005	5.56326	2.64777e-08	1.58866e-07	True
	1.10	Biosynthesis of other secondary metabolites	Phenazine biosynthesis	14922.9	-0.280277	0.0587699	-4.76906	1.8509e-06	7.13919e-06	False
	1.10	Biosynthesis of other secondary metabolites	Streptomycin biosynthesis	70213.6	0.294099	0.0186068	15.806	2.82856e-56	4.58226e-54	True
	1.10	Biosynthesis of other secondary metabolites	Tropane, piperidine and pyridine alkaloid biosynthesis	36024.7	0.172791	0.0290006	5.95819	2.55047e-09	1.72157e-08	True
1. Metabolism	1.11	Xenobiotics biodegradation and metabolism	Aminobenzoate degradation	91451.6	-0.6919	0.101599	-6.81014	9.75072e-12	9.29186e-11	False
	1.11	Xenobiotics biodegradation and metabolism	Benzoate degradation	262736	-0.462982	0.131654	-3.51665	0.000437024	0.00104115	False
	1.11	Xenobiotics biodegradation and metabolism	Bisphenol degradation	2702.09	-1.28782	0.383541	-3.3577	0.000785933	0.00172056	False
	1.11	Xenobiotics biodegradation and metabolism	Chloroalkane and chloroalkene degradation	52348.3	0.317373	0.0746198	4.2532	2.1074e-05	6.20726e-05	True
	1.11	Xenobiotics biodegradation and metabolism	Dioxin degradation	40227.5	-0.834932	0.153408	-5.44256	5.252e-08	2.93388e-07	False
	1.11	Xenobiotics biodegradation and metabolism	Drug metabolism - other enzymes	122969	0.133684	0.0245488	5.44562	5.16267e-08	2.93388e-07	True
	1.11	Xenobiotics biodegradation and metabolism	Ethylbenzene degradation	18078.2	-0.380912	0.0339923	-11.2058	3.81819e-29	1.54637e-27	False
	1.11	Xenobiotics biodegradation and metabolism	Fluorobenzoate degradation	25552.5	-0.431774	0.14302	-3.01897	0.00253635	0.0050727	False
	1.11	Xenobiotics biodegradation and metabolism	Naphthalene degradation	30535.6	0.10328	0.0274805	3.7583	0.000171072	0.000457564	True
	1.11	Xenobiotics biodegradation and metabolism	Polycyclic aromatic hydrocarbon degradation	30472.3	-0.631206	0.224563	-2.81081	0.00494162	0.00941815	False
	1.11	Xenobiotics biodegradation and metabolism	Steroid degradation	29299.8	-1.21095	0.241198	-5.02056	5.15222e-07	2.38474e-06	False
	1.11	Xenobiotics biodegradation and metabolism	Styrene degradation	52505.2	-0.535667	0.103356	-5.18272	2.18676e-07	1.10705e-06	False
	1.11	Xenobiotics biodegradation and metabolism	Toluene degradation	48549.1	-0.779027	0.156551	-4.97619	6.48493e-07	2.91822e-06	False
	1.11	Xenobiotics biodegradation and metabolism	Xylene degradation	53382.9	-0.84427	0.159327	-5.29896	1.16463e-07	6.08614e-07	False
2. Genetic information processing	2.1	Transcription	Basal transcription factors	3193.96	-1.15215	0.22627	-5.09191	3.54474e-07	1.68896e-06	False
2. Genetic information processing	2.2	Translation	Ribosome	505685	0.0922041	0.031773	2.90196	0.00370834	0.00732624	True
	2.2	Translation	RNA transport	13501.6	-0.375842	0.100826	-3.72762	0.000193297	0.000497048	False
2. Genetic information processing	2.3	Folding, sorting and degradation	Sulfur relay system	120174	-0.179635	0.0377921	-4.75324	2.00185e-06	7.54186e-06	False
2. Genetic information processing	2.4	Replication and repair	Base excision repair	102728	0.0710341	0.013947	5.09316	3.52144e-07	1.68896e-06	True
	2.4	Replication and repair	Non-homologous end-joining	10378	1.98395	0.20816	9.53089	1.5594e-21	2.80692e-20	True
3. Environmental Information Processing	2020-01-03	Membrane transport	ABC transporters	1.38917e+06	0.333457	0.023637	14.1074	3.42e-45	2.77e-43	True
3. Environmetal information procecessing	3.2	Signal transduction	Two-component system	1.29787e+06	-0.165549	0.0239066	-6.92481	4.36549e-12	4.42006e-11	False
4. Cellular processes	4.4	Cellular community - prokaryotes	Biofilm formation - Pseudomonas aeruginosa	228424	-0.399481	0.0748225	-5.33905	9.3436e-08	5.04554e-07	False
	4.4	Cellular community - prokaryotes	Biofilm formation - Vibrio cholerae	234475	-0.278056	0.0848363	-3.27756	0.00104708	0.00220295	False
	4.4	Cellular community - prokaryotes	Quorum sensing	764549	0.426135	0.0530207	8.03715	9.1955e-16	1.1459e-14	True
4. Cellular processes	4.5	Cell motility	Flagellar assembly	357174	-0.159739	0.0358305	-4.4582	8.26508e-06	2.73254e-05	False

## Sheet: Va_vs_Ctrl_contrast
Supplementary table D: List of the metabolic pathways showing significant differences in the contrast conducted between the Va and Control groups with the DESeq2 package.
Major categories		General processes	Metabolic pathways	log2FoldChange	padj	Increase over control
1. Metabolism	1.1	Carbohydrate metabolism	C5-Branched dibasic acid metabolism	0.104638	0.000728932	True
	1.1	Carbohydrate metabolism	Inositol phosphate metabolism	0.287098	0.000154111	True
1. Metabolism	1.2	Energy metabolism	Carbon fixation pathways in prokaryotes	-0.0425782	0.00163487	False
1. Metabolism	1.3	Lipid metabolism	alpha-Linolenic acid metabolism	-0.215438	9.19403e-08	False
1. Metabolism	1.5	Amino acid metabolism	Alanine, aspartate and glutamate metabolism	0.056498	0.00455079	True
	1.5	Amino acid metabolism	Glycine, serine and threonine metabolism	0.134812	0.000107456	True
1. Metabolism	1.6	Metabolism of other amino acids	Phosphonate and phosphinate metabolism	0.252941	0.00455079	True
	1.6	Metabolism of other amino acids	Taurine and hypotaurine metabolism	-0.137047	9.16033e-06	False
1. Metabolism	1.7	Glycan biosynthesis and metabolism	Arabinogalactan biosynthesis - Mycobacterium	0.829475	8.584e-05	True
	1.7	Glycan biosynthesis and metabolism	Other types of O-glycan biosynthesis	2.59113	0.00107259	True
1. Metabolism	1.8	Metabolism of cofactors and vitamins	Biotin metabolism	0.107478	0.00166211	True
	1.8	Metabolism of cofactors and vitamins	Retinol metabolism	0.390774	1.27309e-09	True
1. Metabolism	1.9	Metabolism of terpenoids and polyketides	Biosynthesis of ansamycins	0.51893	4.66911e-07	True
	1.9	Metabolism of terpenoids and polyketides	Biosynthesis of type II polyketide products	2.28493	0.0040071	True
	1.9	Metabolism of terpenoids and polyketides	Biosynthesis of vancomycin group antibiotics	-0.177572	0.00364558	False
	1.9	Metabolism of terpenoids and polyketides	Polyketide sugar unit biosynthesis	-0.117557	0.000237768	False
1. Metabolism	1.10	Biosynthesis of other secondary metabolites	Acarbose and validamycin biosynthesis	-0.175554	0.00364558	False
	1.10	Biosynthesis of other secondary metabolites	Isoquinoline alkaloid biosynthesis	0.172775	0.00157358	True
	1.10	Biosynthesis of other secondary metabolites	Novobiocin biosynthesis	0.0978198	8.42228e-06	True
	1.10	Biosynthesis of other secondary metabolites	Streptomycin biosynthesis	0.087895	3.89208e-05	True
	1.10	Biosynthesis of other secondary metabolites	Tropane, piperidine and pyridine alkaloid biosynthesis	0.0998059	0.00364558	True
1. Metabolism	1.11	Xenobiotics biodegradation and metabolism	Chloroalkane and chloroalkene degradation	0.443308	9.19403e-08	True
	1.11	Xenobiotics biodegradation and metabolism	Ethylbenzene degradation	-0.118036	0.00361193	False
	1.11	Xenobiotics biodegradation and metabolism	Naphthalene degradation	0.197686	1.04357e-10	True
2. Genetic information processing	2.1	Transcription	RNA polymerase	-0.090988	0.00118867	False
2. Genetic information processing	2.3	Folding, sorting and degradation	Protein export	-0.110145	0.00157358	False
2. Genetic information processing	2.4	Replication and repair	Non-homologous end-joining	1.39111	1.27309e-09	True
3. Environmental information processing	3.1	Membrane transport	ABC transporters	0.138046	1.40973e-07	True
4. Cellular processes	4.5	Cell motility	Flagellar assembly	-0.130672	0.00195527	False

## Sheet: Va+DH97_vs_Ctrl_contrast
Supplementary table E: List of the metabolic pathways showing significant differences in the contrast conducted between the Va + DH97 and Control groups with the DESeq2 package.
Major categories		General processes	Metabolic pathways	log2FoldChange	padj	Increase over control
1. Metabolism	1.1	Carbohydrate metabolism	Ascorbate and aldarate metabolism	0.254284	0.00826747	True
	1.1	Carbohydrate metabolism	Citrate cycle (TCA cycle)	-0.0850107	0.000129202	False
	1.1	Carbohydrate metabolism	Glycolysis / Gluconeogenesis	-0.138849	0.000670995	False
	1.1	Carbohydrate metabolism	Inositol phosphate metabolism	0.447244	1.42339e-10	True
	1.1	Carbohydrate metabolism	Propanoate metabolism	-0.0615558	0.00653227	False
	1.1	Carbohydrate metabolism	Pyruvate metabolism	-0.0569507	0.000195803	False
1. Metabolism	1.2	Energy metabolism	Carbon fixation pathways in prokaryotes	-0.0415533	0.00137053	False
	1.2	Energy metabolism	Nitrogen metabolism	-0.247879	9.92554e-12	False
	1.2	Energy metabolism	Oxidative phosphorylation	-0.108528	0.000701653	False
1. Metabolism	1.3	Lipid metabolism	alpha-Linolenic acid metabolism	-0.245397	1.42339e-10	False
1. Metabolism	1.5	Amino acid metabolism	Arginine and proline metabolism	-0.207107	0.00234127	False
	1.5	Amino acid metabolism	Arginine biosynthesis	-0.0910462	0.000670995	False
1. Metabolism	1.6	Metabolism of other amino acids	D-Glutamine and D-glutamate metabolism	0.131634	9.04498e-05	True
	1.6	Metabolism of other amino acids	Taurine and hypotaurine metabolism	-0.154655	1.3122e-07	False
1. Metabolism	1.7	Glycan biosynthesis and metabolism	Arabinogalactan biosynthesis - Mycobacterium	1.66385	1.45272e-17	True
	1.7	Glycan biosynthesis and metabolism	Glycosaminoglycan degradation	0.400213	6.57203e-07	True
	1.7	Glycan biosynthesis and metabolism	Lipoarabinomannan (LAM) biosynthesis	1.41163	0.00414437	True
	1.7	Glycan biosynthesis and metabolism	Lipopolysaccharide biosynthesis	-0.243395	0.00010366	False
	1.7	Glycan biosynthesis and metabolism	Other types of O-glycan biosynthesis	5.91709	2.73406e-17	True
1. Metabolism	1.8	Metabolism of cofactors and vitamins	Biotin metabolism	0.111743	0.000670995	True
	1.8	Metabolism of cofactors and vitamins	Folate biosynthesis	-0.100302	2.97355e-09	False
1. Metabolism	1.9	Metabolism of terpenoids and polyketides	Biosynthesis of ansamycins	0.663574	1.63222e-11	True
1. Metabolism	1.10	Biosynthesis of other secondary metabolites	Biosynthesis of various secondary metabolites - part 2	0.193282	0.0033334	True
	1.10	Biosynthesis of other secondary metabolites	Carbapenem biosynthesis	0.122302	6.8795e-09	True
	1.10	Biosynthesis of other secondary metabolites	Isoflavonoid biosynthesis	-1.3046	0.00140001	False
	1.10	Biosynthesis of other secondary metabolites	Novobiocin biosynthesis	0.149398	2.65436e-13	True
	1.10	Biosynthesis of other secondary metabolites	Streptomycin biosynthesis	0.127595	1.20511e-10	True
	1.10	Biosynthesis of other secondary metabolites	Tropane, piperidine and pyridine alkaloid biosynthesis	0.225385	2.65436e-13	True
1. Metabolism	1.11	Xenobiotics biodegradation and metabolism	Ethylbenzene degradation	-0.218718	1.27325e-09	False
	1.11	Xenobiotics biodegradation and metabolism	Naphthalene degradation	0.0899249	0.00434664	True
2. Genetic information processing	2.2	Translation	Aminoacyl-tRNA biosynthesis	0.209088	0.00137053	True
	2.2	Translation	RNA transport	-0.507006	4.18617e-06	False
2. Genetic information processing	2.3	Folding, sorting and degradation	Sulfur relay system	-0.246751	8.84271e-10	False
2. Genetic information processing	2.4	Replication and repair	Base excision repair	0.0906343	9.26102e-10	True
	2.4	Replication and repair	Non-homologous end-joining	1.45893	4.87291e-11	True
	2.4	Replication and repair	Nucleotide excision repair	0.0903254	0.000129822	True
3. Environmental information processing	3.1	Membrane transport	ABC transporters	0.10817	3.64867e-05	True
3. Environmental information processing	3.2	Signal transduction	Two-component system	-0.0800261	0.00356816	False
4. Cellular processes	4.4	Cellular community - prokaryotes	Biofilm formation - Escherichia coli	-0.192502	0.000108942	False
	4.4	Cellular community - prokaryotes	Quorum sensing	0.249201	2.10619e-05	True
4. Cellular processes	4.5	Cell motility	Flagellar assembly	-0.319261	2.73406e-17	False

## Sheet: Va+YL242_vs_Ctrl_contrast
Supplementary table F: List of the metabolic pathways showing significant differences in the contrast conducted between the Va + YL242 and Control groups with the DESeq2 package.
Major categories		Process	Pathways	log2FoldChange	padj	Increase over control
1. Metabolism	1.1	Carbohydrate metabolism	Amino sugar and nucleotide sugar metabolism	0.305422	2.23921e-07	True
	1.1	Carbohydrate metabolism	Ascorbate and aldarate metabolism	0.531073	1.12203e-09	True
	1.1	Carbohydrate metabolism	Butanoate metabolism	-0.22096	1.63351e-09	False
	1.1	Carbohydrate metabolism	C5-Branched dibasic acid metabolism	0.0919327	0.00078692	True
	1.1	Carbohydrate metabolism	Citrate cycle (TCA cycle)	0.0903782	1.46332e-05	True
	1.1	Carbohydrate metabolism	Fructose and mannose metabolism	0.71281	4.94076e-08	True
	1.1	Carbohydrate metabolism	Galactose metabolism	0.796254	3.96175e-09	True
	1.1	Carbohydrate metabolism	Glycolysis / Gluconeogenesis	0.140405	0.000201526	True
	1.1	Carbohydrate metabolism	Glyoxylate and dicarboxylate metabolism	-0.165001	0.0017571	False
	1.1	Carbohydrate metabolism	Inositol phosphate metabolism	0.207513	0.00251601	True
	1.1	Carbohydrate metabolism	Pentose and glucuronate interconversions	0.763963	1.6655e-10	True
	1.1	Carbohydrate metabolism	Pentose phosphate pathway	0.244042	8.90648e-09	True
	1.1	Carbohydrate metabolism	Starch and sucrose metabolism	0.595665	5.76352e-07	True
1. Metabolism	1.2	Energy metabolism	Nitrogen metabolism	-0.140987	8.08449e-05	False
	1.2	Energy metabolism	Oxidative phosphorylation	-0.112802	0.000148816	False
	1.2	Energy metabolism	Sulfur metabolism	-0.231539	2.56139e-08	False
1. Metabolism	1.3	Lipid metabolism	alpha-Linolenic acid metabolism	-0.282179	1.11151e-13	False
	1.3	Lipid metabolism	Ether lipid metabolism	-0.388268	0.0017571	False
	1.3	Lipid metabolism	Fatty acid biosynthesis	-0.136375	0.00390138	False
	1.3	Lipid metabolism	Fatty acid degradation	-0.552997	1.64934e-09	False
	1.3	Lipid metabolism	Glycerolipid metabolism	0.113876	8.5385e-07	True
	1.3	Lipid metabolism	Glycerophospholipid metabolism	0.154609	6.17677e-06	True
	1.3	Lipid metabolism	Primary bile acid biosynthesis	-1.07685	8.70106e-06	False
	1.3	Lipid metabolism	Secondary bile acid biosynthesis	0.801063	0.000236514	True
1. Metabolism	1.4	Nucleotide metabolism	Purine metabolism	0.145702	7.87527e-09	True
	1.4	Nucleotide metabolism	Pyrimidine metabolism	0.238953	1.59759e-05	True
1. Metabolism	1.5	Amino acid metabolism	Alanine, aspartate and glutamate metabolism	0.0749432	2.18399e-05	True
	1.5	Amino acid metabolism	Arginine and proline metabolism	-0.353474	1.29033e-08	False
	1.5	Amino acid metabolism	Arginine biosynthesis	-0.0924296	0.000190014	False
	1.5	Amino acid metabolism	Lysine biosynthesis	-0.103923	2.37067e-05	False
	1.5	Amino acid metabolism	Lysine degradation	-0.264811	0.000168312	False
	1.5	Amino acid metabolism	Phenylalanine metabolism	-0.598261	1.51153e-08	False
	1.5	Amino acid metabolism	Tryptophan metabolism	-0.493465	3.11421e-07	False
	1.5	Amino acid metabolism	Tyrosine metabolism	-0.290587	3.86438e-06	False
	1.5	Amino acid metabolism	Valine, leucine and isoleucine biosynthesis	0.059553	1.67065e-07	True
	1.5	Amino acid metabolism	Valine, leucine and isoleucine degradation	-0.559538	1.5353e-06	False
1. Metabolism	1.6	Metabolism of other amino acids	beta-Alanine metabolism	-0.221802	7.26554e-06	False
	1.6	Metabolism of other amino acids	D-Alanine metabolism	0.192236	1.12256e-05	True
	1.6	Metabolism of other amino acids	D-Arginine and D-ornithine metabolism	-0.922819	1.20451e-05	False
	1.6	Metabolism of other amino acids	D-Glutamine and D-glutamate metabolism	0.244829	1.13961e-14	True
	1.6	Metabolism of other amino acids	Glutathione metabolism	-0.0939158	0.000549155	False
	1.6	Metabolism of other amino acids	Phosphonate and phosphinate metabolism	0.577099	3.81125e-13	True
	1.6	Metabolism of other amino acids	Selenocompound metabolism	0.163698	0.000233532	True
	1.6	Metabolism of other amino acids	Taurine and hypotaurine metabolism	-0.325079	9.69814e-31	False
1. Metabolism	1.7	Glycan biosynthesis and metabolism	Arabinogalactan biosynthesis - Mycobacterium	1.70033	4.71497e-19	True
	1.7	Glycan biosynthesis and metabolism	Glycosaminoglycan degradation	0.47871	1.12203e-09	True
	1.7	Glycan biosynthesis and metabolism	Other glycan degradation	0.480398	0.00494029	True
	1.7	Glycan biosynthesis and metabolism	Other types of O-glycan biosynthesis	3.48361	5.69086e-07	True
	1.7	Glycan biosynthesis and metabolism	Peptidoglycan biosynthesis	0.140302	3.06501e-12	True
1. Metabolism	1.8	Metabolism of cofactors and vitamins	Folate biosynthesis	-0.0786334	2.25848e-06	False
	1.8	Metabolism of cofactors and vitamins	Pantothenate and CoA biosynthesis	0.141153	8.90648e-09	True
	1.8	Metabolism of cofactors and vitamins	Porphyrin and chlorophyll metabolism	-0.16119	0.000482757	False
	1.8	Metabolism of cofactors and vitamins	Riboflavin metabolism	0.0858221	0.000425748	True
	1.8	Metabolism of cofactors and vitamins	Thiamine metabolism	0.157197	6.69e-07	True
	1.8	Metabolism of cofactors and vitamins	Ubiquinone and other terpenoid-quinone biosynthesis	0.178779	0.00220888	True
	1.8	Metabolism of cofactors and vitamins	Vitamin B6 metabolism	0.0832551	0.00753656	True
1. Metabolism	1.9	Metabolism of terpenoids and polyketides	Biosynthesis of ansamycins	0.606926	5.09345e-10	True
	1.9	Metabolism of terpenoids and polyketides	Biosynthesis of siderophore group nonribosomal peptides	1.05481	1.41928e-08	True
	1.9	Metabolism of terpenoids and polyketides	Geraniol degradation	-0.74872	4.11458e-12	False
	1.9	Metabolism of terpenoids and polyketides	Limonene and pinene degradation	-0.427628	0.000306627	False
	1.9	Metabolism of terpenoids and polyketides	Monoterpenoid biosynthesis	-7.12267	0.000164336	False
	1.9	Metabolism of terpenoids and polyketides	Nonribosomal peptide structures	-0.546432	0.000928928	False
	1.9	Metabolism of terpenoids and polyketides	Polyketide sugar unit biosynthesis	-0.112257	0.000102238	False
	1.9	Metabolism of terpenoids and polyketides	Terpenoid backbone biosynthesis	-0.154447	6.35592e-07	False
1. Metabolism	1.10	Biosynthesis of other secondary metabolites	Biosynthesis of various secondary metabolites - part 2	0.362413	1.96363e-09	True
	1.10	Biosynthesis of other secondary metabolites	Carbapenem biosynthesis	0.198832	1.38481e-21	True
	1.10	Biosynthesis of other secondary metabolites	Flavone and flavonol biosynthesis	1.45828	0.000201526	True
	1.10	Biosynthesis of other secondary metabolites	Indole alkaloid biosynthesis	-2.49443	3.57851e-05	False
	1.10	Biosynthesis of other secondary metabolites	Isoflavonoid biosynthesis	-1.59409	2.36645e-05	False
	1.10	Biosynthesis of other secondary metabolites	Isoquinoline alkaloid biosynthesis	-0.149586	0.00199391	False
	1.10	Biosynthesis of other secondary metabolites	Neomycin, kanamycin and gentamicin biosynthesis	0.406359	2.21233e-09	True
	1.10	Biosynthesis of other secondary metabolites	Penicillin and cephalosporin biosynthesis	-0.762646	0.000588742	False
	1.10	Biosynthesis of other secondary metabolites	Phenazine biosynthesis	-0.310859	4.28342e-07	False
	1.10	Biosynthesis of other secondary metabolites	Prodigiosin biosynthesis	-0.242475	0.00921068	False
	1.10	Biosynthesis of other secondary metabolites	Streptomycin biosynthesis	0.116151	2.97798e-09	True
	1.10	Biosynthesis of other secondary metabolites	Tropane, piperidine and pyridine alkaloid biosynthesis	0.119203	8.91744e-05	True
1. Metabolism	1.11	Xenobiotics biodegradation and metabolism	Aminobenzoate degradation	-0.716881	2.1439e-11	False
	1.11	Xenobiotics biodegradation and metabolism	Atrazine degradation	-0.439071	0.00334015	False
	1.11	Xenobiotics biodegradation and metabolism	Benzoate degradation	-0.828785	2.09755e-09	False
	1.11	Xenobiotics biodegradation and metabolism	Bisphenol degradation	-2.3173	7.87527e-09	False
	1.11	Xenobiotics biodegradation and metabolism	Caprolactam degradation	-0.452227	0.000119055	False
	1.11	Xenobiotics biodegradation and metabolism	Chlorocyclohexane and chlorobenzene degradation	-0.81132	1.19751e-07	False
	1.11	Xenobiotics biodegradation and metabolism	Dioxin degradation	-0.921804	8.90648e-09	False
	1.11	Xenobiotics biodegradation and metabolism	Drug metabolism - cytochrome P450	-0.265454	0.00494029	False
	1.11	Xenobiotics biodegradation and metabolism	Ethylbenzene degradation	-0.356887	6.13822e-24	False
	1.11	Xenobiotics biodegradation and metabolism	Fluorobenzoate degradation	-0.985523	6.09508e-11	False
	1.11	Xenobiotics biodegradation and metabolism	Naphthalene degradation	0.105905	0.000228771	True
	1.11	Xenobiotics biodegradation and metabolism	Nitrotoluene degradation	0.501783	0.000605393	True
	1.11	Xenobiotics biodegradation and metabolism	Polycyclic aromatic hydrocarbon degradation	-0.826334	0.00042536	False
	1.11	Xenobiotics biodegradation and metabolism	Steroid degradation	-1.37116	4.94665e-08	False
	1.11	Xenobiotics biodegradation and metabolism	Styrene degradation	-0.717692	4.45343e-11	False
	1.11	Xenobiotics biodegradation and metabolism	Toluene degradation	-1.11032	1.7906e-11	False
	1.11	Xenobiotics biodegradation and metabolism	Xylene degradation	-0.983391	3.90949e-09	False
2. Genetic information processing	2.1	Transcription	Basal transcription factors	-1.40783	3.05608e-09	False
2. Genetic information processing	2.2	Translation	Aminoacyl-tRNA biosynthesis	0.361973	2.09755e-09	True
	2.2	Translation	Ribosome	0.184504	2.56139e-08	True
2. Genetic information processing	2.3	Folding, sorting and degradation	Protein export	0.0842735	0.00625209	True
2. Genetic information processing	2.4	Replication and repair	Base excision repair	0.171368	2.22207e-32	True
	2.4	Replication and repair	DNA replication	0.115082	1.0063e-05	True
	2.4	Replication and repair	Homologous recombination	0.175967	1.44032e-06	True
	2.4	Replication and repair	Mismatch repair	0.144415	0.000102238	True
	2.4	Replication and repair	Non-homologous end-joining	0.847623	0.000101348	True
3. Enviromnetal information processing	3.1	Membrane transport	ABC transporters	0.143308	7.01147e-09	True
	3.1	Membrane transport	Bacterial secretion system	0.170347	2.82834e-06	True
	3.1	Membrane transport	Phosphotransferase system (PTS)	0.92678	5.90142e-05	True
3. Enviromnetal information processing	3.2	Signal transduction	Two-component system	-0.0987174	8.08449e-05	False
4. Cellular processes	4.4	Cellular community - prokaryotes	Biofilm formation - Pseudomonas aeruginosa	-0.644265	1.97513e-16	False
4. Cellular processes	4.5	Cell motility	Bacterial chemotaxis	-0.222389	0.000572598	False
	4.5	Cell motility	Flagellar assembly	-0.219949	4.51906e-09	False
