# Supplementary material for: Probiotic Yeasts and Vibrio anguillarum Infection Modify the Microbiome of Zebrafish Larvae
Source: Front Microbiol. 2021 Jun 23;12:647977. doi: 10.3389/fmicb.2021.647977 (PMC8260990; doi:10.3389/fmicb.2021.647977)
Supplement: Supplementary file 3 [file Table_3.xlsx]

## Sheet: Relative abundance of genera
Supplementary Table 3							Control	Control	Control	Control	Control	Control	Control	Control	Dh97	Dh97	Dh97	Dh97	Dh97	Dh97	Dh97	Dh97	Yl242	Yl242	Yl242	Yl242	Yl242	Yl242	Yl242	Yl242	Va	Va	Va	Va	Va	Va	Va	Va	Dh97 +Va	Dh97 +Va	Dh97 +Va	Dh97 +Va	Dh97 +Va	Dh97 +Va	Dh97 +Va	Dh97 +Va	Yl242 + Va	Yl242 + Va	Yl242 + Va
							pool	pool	ind	ind	ind	ind	ind	ind	pool	pool	ind	ind	ind	ind	ind	ind	pool	pool	ind	ind	ind	ind	ind	ind	pool	pool	ind	ind	ind	ind	ind	ind	pool	pool	ind	ind	ind	ind	ind	ind	pool	pool	ind
N° Seq	ASVs	Phylum	Class	Order	Family	Genus	43	85	49	50	51	52	53	54	44	86	55	56	57	58	59	60	45	87	61	62	63	64	65	66	46	88	67	68	69	70	71	72	47	89	73	74	75	76	77	78	48	90	79
1	Bacteria__Proteobacteria__Gammaproteobacteria__Enterobacterales__Enterobacteriaceae__Escherichia/Shigella__Seq_01	Proteobacteria	Gammaproteobacteria	Enterobacterales	Enterobacteriaceae	Escherichia/Shigella	0.227202	0.277288	0.160294	0.169121	0.158164	0.126365	0.152975	0.257622	0.376719	0.159471	0.104033	0.151588	0.238388	0.302468	0.277442	0.260091	0.313107	0.264596	0.197864	0.0221293	0.00663883	0.125316	0.335409	0.2165	0.174635	0.492833	0.0832469	0.0789775	0.187077	0.0637204	0.111508	0.363191	0.241013	0.324996	0	0.000539342	0.0375466	0.183173	0.0106901	0.0467402	0.7835	0.392368	0.592813
2	Bacteria__Proteobacteria__Gammaproteobacteria__Burkholderiales__Comamonadaceae__Comamonas__Seq_02	Proteobacteria	Gammaproteobacteria	Burkholderiales	Comamonadaceae	Comamonas	0.197979	0.195199	0.18638	0.174247	0.152658	0.298207	0.175231	0.17733	0.0300854	0.0615176	0.0433616	0.0541137	0.0225226	0.05168	0.101414	0.0777239	0.029379	0.107769	0.0716822	0.0426421	0.0909359	0.114297	0.0574394	0.0654308	0.204935	0.0583189	0.166921	0.167059	0.0985706	0.122009	0.197659	0.0716516	0.128584	0.215739	0.25847	0.241985	0.220025	0.237779	0.227657	0.214142	0.0140747	0.0780401	0.0309628
3	Bacteria__Proteobacteria__Gammaproteobacteria__Pseudomonadales__Pseudomonadaceae__Pseudomonas__Seq_03	Proteobacteria	Gammaproteobacteria	Pseudomonadales	Pseudomonadaceae	Pseudomonas	0.0690284	0.0765195	0.169811	0.155669	0.165412	0.15575	0.0622504	0.100656	0.0893497	0.270813	0.158791	0.141678	0.326276	0.250877	0.242963	0.263864	0.0588437	0.0157701	0.0450201	0.0406912	0.0263947	0.0359681	0.0383096	0.0383431	0.178781	0.0811477	0.182137	0.219806	0.211873	0.212675	0.202698	0.152282	0.0130729	0.0590581	0.0334854	0.0447953	0.0874176	0.0560993	0.0729685	0.0816635	0.00322352	0.0200096	0.0181558
4	Bacteria__Proteobacteria__Alphaproteobacteria__Rhizobiales__Rhizobiaceae__Allorhizobium-Neorhizobium-Pararhizobium-Rhizobium__Seq_04	Proteobacteria	Alphaproteobacteria	Rhizobiales	Rhizobiaceae	Allorhizobium-Neorhizobium-Pararhizobium-Rhizobium	0.000587003	0.0116448	0.0039483	0.00471097	0.0103944	0.0272923	0.00929502	0.0216484	0.073103	0.0960534	0.126363	0.115377	0.0553154	0.10562	0.109119	0.106147	0.199116	0.213243	0.271792	0.346878	0.277037	0.296689	0.183071	0.255275	0.113628	0.0914522	0.12423	0.0948622	0.140723	0.20992	0.102568	0.123501	0.0795911	0.121978	0.279945	0.279199	0.154836	0.148889	0.141013	0.173298	0.0090854	0.0223173	0.0357089
5	Bacteria__Proteobacteria__Gammaproteobacteria__Aeromonadales__Aeromonadaceae__Aeromonas__Seq_05	Proteobacteria	Gammaproteobacteria	Aeromonadales	Aeromonadaceae	Aeromonas	0.27045	0.202172	0.124321	0.225919	0.161872	0.0564512	0.293775	0.105412	0.147028	0.153771	0.104235	0.225319	0.0489826	0.076063	0.105331	0.0808442	0.169272	0.184252	0.0781846	0.264744	0.369499	0.129299	0.0410103	0.0744984	0.0869935	0.0357916	0.13475	0.135131	0.102946	0.0981109	0.16645	0.0793882	0.0175662	0.0670082	0.113672	0.075418	0.0943919	0.0665505	0.065493	0.0826222	0.0282725	0.0195874	0.0688815
6	Bacteria__Proteobacteria__Gammaproteobacteria__Vibrionales__Vibrionaceae__Vibrio__Seq_06	Proteobacteria	Gammaproteobacteria	Vibrionales	Vibrionaceae	Vibrio	0.000523544	0	0.000236223	0	0	0	0.00301106	0.000350109	0.000325784	0	0.0002308	0	0.000468075	0.000327089	0	0	0	0	0	0	0.000401542	0	0	0	0.0273567	0.105648	0.0173202	0.00789457	0.0532672	0.057865	0.0430754	0.0447157	0.464053	0.0206451	0.116845	0.164739	0.040572	0.021096	0.117923	0.0145973	0.113511	0.255453	0.0237055
7	Bacteria__Proteobacteria__Gammaproteobacteria__Pseudomonadales__Moraxellaceae__Acinetobacter__Seq_07	Proteobacteria	Gammaproteobacteria	Pseudomonadales	Moraxellaceae	Acinetobacter	0.10996	0.14266	0.25664	0.187698	0.240027	0.257565	0.241212	0.250036	0.0834006	0.0370689	0.100514	0.0904415	0.021201	0.044603	0.0408354	0.0536125	0.00385599	0.0683614	0.00438711	0.00546265	0.0944427	0.13073	0.189347	0.169665	0.00562682	0.00293239	0.0123803	0.00945438	0.00676779	0.00344435	0.00227568	0.00379729	0	0.0194841	0	0.00227722	0.0431515	0.0338144	0.0064549	0.0114813	0.0120112	0.009259	0.0207172
8	Bacteria__Bacteroidota__Bacteroidia__Flavobacteriales__Weeksellaceae__Chryseobacterium__Seq_08	Bacteroidota	Bacteroidia	Flavobacteriales	Weeksellaceae	Chryseobacterium	0.0804195	0.0416542	0.0494381	0.0374211	0.00949545	0.0291872	0.0203574	0.0338147	0.0671964	0.0402578	0.148462	0.0957308	0.0602439	0.0219447	0.0242314	0.0276572	0.0141264	0.00240376	0.00699849	0.010786	0.0213353	0.00837189	0.00475119	0.0138749	0.0582672	0.0263367	0.123376	0.116763	0.0564177	0.0687015	0.0251951	0.021932	0.00149327	0.02857	0.00351374	0.00179781	0.0476099	0.0515926	0.0477867	0.0737296	0.00779189	0.0192497	0.0505248
9	Bacteria__Proteobacteria__Gammaproteobacteria__Burkholderiales__Comamonadaceae__Acidovorax__Seq_09	Proteobacteria	Gammaproteobacteria	Burkholderiales	Comamonadaceae	Acidovorax	0.0113593	0.00897521	0.0184592	0.0118515	0.00972019	0.0133775	0.011717	0.0105325	0.056743	0.0525161	0.116785	0.0615246	0.0405022	0.0580137	0.0500973	0.0498114	0.040947	0.0995739	0.113046	0.155268	0.0666292	0.0858417	0.100725	0.10648	0.0717234	0.0476582	0.0467768	0.0474947	0.034014	0.0503935	0.0398244	0.0484775	0.00374674	0.00159003	0.00117999	0.00224726	0.00302538	0.00306901	0.00290853	0.00433845	0.00499954	0.00205443	0.00484657
10	Bacteria__Proteobacteria__Gammaproteobacteria__Burkholderiales__Comamonadaceae__Delftia__Seq_10	Proteobacteria	Gammaproteobacteria	Burkholderiales	Comamonadaceae	Delftia	0	0	0	0	0	0	0	0.00148796	0.00732305	0.00101775	0.00478911	0.00470807	0.0038272	0.00609575	0.00583733	0.0100417	0.00679389	0	0.0136575	0.0195652	0.0102527	0.00524734	0.00242561	0.00613144	0.00409055	0.00317904	0.00454351	0.00528427	0.00568845	0.00654426	0.00747724	0.000745262	0.0191953	0.0243804	0.0565083	0.060646	0.0861756	0.0653616	0.122184	0.128092	0.000266916	0.015366	0.0164482
11	Bacteria__Proteobacteria__Gammaproteobacteria__Xanthomonadales__Xanthomonadaceae__Stenotrophomonas__Seq_11	Proteobacteria	Gammaproteobacteria	Xanthomonadales	Xanthomonadaceae	Stenotrophomonas	0	0	0.000708669	0	0	0	0	0.00134209	0.00545334	0	0.0012694	0	0	0	0	0.00110629	0	0	0	0	0	0	0	0.00152566	0.00405353	0.000109622	0.00710496	0.00499777	0.00633022	0.00627931	0.020156	0.0198382	0.0151091	0.013755	0.0749948	0.0734404	0.0364957	0.0266257	0.0253859	0.0307287	0.00349044	0.0926181	0.0136608
12	Bacteria__Proteobacteria__Alphaproteobacteria__Rhizobiales__Rhizobiaceae__Ensifer__Seq_12	Proteobacteria	Alphaproteobacteria	Rhizobiales	Rhizobiaceae	Ensifer	0.00482295	0.00170299	0.00674923	0.00802939	0.0121362	0.00876746	0.0079204	0.00673961	0.00100568	0.00660409	0.00703941	0.00546369	0.00250558	0.00166518	0.0016604	0.00933254	0	0	0.00647621	0.00259197	0.00200771	0.0103039	0.0102026	0.00823282	0.0372591	0.0343391	0.0488504	0.0574585	0.0551634	0.0480619	0.0277958	0.0158989	0.0025114	0.0158245	0.00694881	0.00704141	0.0508901	0.0167275	0.0210741	0.0126318	0.00228932	0	0.00303852
13	Bacteria__Proteobacteria__Alphaproteobacteria__Sphingomonadales__Sphingomonadaceae__Novosphingobium__Seq_13	Proteobacteria	Alphaproteobacteria	Sphingomonadales	Sphingomonadaceae	Novosphingobium	0	0	0	0	0	0	0	0	0.000750719	0.00217121	0	0.000261559	0.000550676	0	0	0	0.112167	0.00466183	0.143756	0.0657748	0.00497912	0.0106378	0.00242561	0.00328161	0.000573787	0.0064403	0.00518388	0.000700325	0.00615519	0.00625282	0.00130039	0	0	0.000252385	0	0	0	0	0	0	0	0	0
14	Bacteria__Bacteroidota__Bacteroidia__Flavobacteriales__Crocinitomicaceae__Fluviicola__Seq_14	Bacteroidota	Bacteroidia	Flavobacteriales	Crocinitomicaceae	Fluviicola	0.00144371	0.0060295	0.000776162	0.000355545	0.0328127	0.00248883	0.00111278	0.007469	0.00490092	0	0.0035774	0.00851521	0	0.00591734	0	0	0	0	0.0085392	0.00448718	0.00530035	0.0136669	0.00267567	0.00506635	0	0	0	0	0	0	0.000975293	0.00152601	0	0.040003	0.00432662	0.00452448	0.032483	0.0418602	0.0771782	0.0775407	0.000492768	0	0.00494701
15	Bacteria__Proteobacteria__Alphaproteobacteria__Caulobacterales__Caulobacteraceae__Asticcacaulis__Seq_15	Proteobacteria	Alphaproteobacteria	Caulobacterales	Caulobacteraceae	Asticcacaulis	0.00179274	0	0	0	0	0.000678771	0	0	0.0459497	0.0319349	0.0595176	0.02293	0.0288279	0.0445436	0.00778311	0.026863	0	0.0072477	0.00992323	0.00105909	0.00372096	0.00474646	0.00292573	0.00610265	0.00268384	0.00175395	0.00701348	0.00455211	0.00598016	0.00182815	0.00211313	0.00649443	0	0.0016405	0	0	0	0	0	0	0	0	0
16	Bacteria__Proteobacteria__Alphaproteobacteria__Caulobacterales__Caulobacteraceae__Caulobacter__Seq_16	Proteobacteria	Alphaproteobacteria	Caulobacterales	Caulobacteraceae	Caulobacter	0.00623493	0.00174902	0.00803159	0.0053628	0.00966401	0.00995531	0.00150553	0.00326769	0.00100568	0.00735045	0.00908776	0.00857334	0.00600237	0.0107642	0.00316513	0.0063257	0	0.00892304	0.00362981	0.00395764	0.00602313	0.0120212	0.00455114	0.0100176	0.000980991	0.00126065	0.00991035	0.00999554	0.00775963	0.00654426	0.00308843	0.000745262	0.00518571	0.0114835	0.0134781	0.00841973	0.0262412	0.0214278	0.0358464	0.0271812	0	0.00301129	0.00562503
17	Bacteria__Proteobacteria__Alphaproteobacteria__Rhizobiales__Rhizobiaceae__Brucella__Seq_17	Proteobacteria	Alphaproteobacteria	Rhizobiales	Rhizobiaceae	Brucella	0.000729788	0	0	0.00394062	0	0	0	0	0.0015156	0.00169626	0	0.00377808	0	0.00112994	0	0	0	0	0	0	0	0	0.0016004	0	0	0	0.000609868	0.000954988	0.00110852	0	0	0	0	0	0	0	0	0	0	0	0.0066113	0.0451693	0.0463814
18	Bacteria__Proteobacteria__Gammaproteobacteria__Alteromonadales__Shewanellaceae__Shewanella__Seq_18	Proteobacteria	Gammaproteobacteria	Alteromonadales	Shewanellaceae	Shewanella	0.0089637	0.00230134	0	0	0	0	0	0	0	0.0647292	0	0	0.141772	0.00401427	0.0113633	0.00706323	0	0	0	0	0	0	0	0	0	0	0	0	0	0	0.00292588	0.00131308	0	0.0178941	0	0	0	0.00146538	0	0	0	0	0
19	Bacteria__Proteobacteria__Alphaproteobacteria__Caulobacterales__Caulobacteraceae__Brevundimonas__Seq_19	Proteobacteria	Alphaproteobacteria	Caulobacterales	Caulobacteraceae	Brevundimonas	0.00228455	0.00388926	0.00374582	0.00183698	0.0329812	0.00780587	0.0106696	0.0109701	0.000708225	0.00389008	0.00545266	0.00313871	0	0.00199227	0.0114671	0.00451025	0.000624304	0.000582729	0	0.0020903	0.0021951	0.0054143	0	0.00244682	0.0165473	0.000767355	0.0136305	0.0295728	0.00959743	0.0256471	0.0108908	0.0159344	0.00515856	0.00784917	0.0212136	0.0197459	0.0152543	0.0140732	0.00619977	0.00659156	0	0.00225143	0.00113003
20	Bacteria__Proteobacteria__Gammaproteobacteria__Burkholderiales__Chromobacteriaceae__Vogesella__Seq_20	Proteobacteria	Gammaproteobacteria	Burkholderiales	Chromobacteriaceae	Vogesella	0.00149131	0.00197915	0.00310465	0	0.00129228	0.00144239	0.000720037	0.00230489	0.000396606	0.000610652	0.00147135	0.00159842	0	0	0.000311324	0.000737526	0.0141631	0	0.00315976	0.00189521	0.000856623	0.000691695	0.0024006	0.000921155	0.00931016	0.00909863	0.00695249	0.00401095	0.00498833	0.0078955	0.0287711	0.0223579	0.00222632	0.00431578	0.00553283	0.0052436	0.00270692	0.00337315	0.000382702	0.00153404	0.0101428	0.0211071	0.021571
21	Bacteria__Proteobacteria__Alphaproteobacteria__Rhizobiales__Beijerinckiaceae__Bosea__Seq_21	Proteobacteria	Alphaproteobacteria	Rhizobiales	Beijerinckiaceae	Bosea	0.00136439	0.00289968	0.00550062	0.0071109	0.00337117	0.000650489	0.00183282	0.0018089	0.00202552	0.00542802	0.00112515	0.000900927	0	0	0.00158257	0.00300684	0.0127309	0.0202863	0.00953152	0.00624303	0.00208802	0.00524734	0.00652663	0.00627537	0.00151776	0	0.00268342	0.00124148	0.00180863	0	0.000975293	0.000922706	0.00145254	0	0.00482484	0.00665188	0.0128658	0.00508737	0.0164562	0.00565676	0	0.00213886	0.000652905
22	Bacteria__Proteobacteria__Alphaproteobacteria__Sphingomonadales__Sphingomonadaceae__Sphingomonas__Seq_22	Proteobacteria	Alphaproteobacteria	Sphingomonadales	Sphingomonadaceae	Sphingomonas	0.000333164	0.000529308	0	0	0	0.000933311	0	0.00175055	0.000184139	0.00303065	0.0019618	0.00366183	0.000440541	0	0.00518874	0.00763056	0.0222791	0	0.00564057	0.0014214	0.00214156	0.0046749	0.00352588	0.00382855	0.000536769	0	0.000426907	0.00114599	0.0027713	0.00180166	0	0	0	0	0.00115377	0	0.00277061	0	0	0.00119847	0	0	0
23	Bacteria__Proteobacteria__Alphaproteobacteria__Rhodobacterales__Rhodobacteraceae__Paracoccus__Seq_23	Proteobacteria	Alphaproteobacteria	Rhodobacterales	Rhodobacteraceae	Paracoccus	0	0	0	0	0	0	0	0	0	0	0	0	0	0	0	0	0	0	0	0	0	0	0	0	0	0	0	0	0	0	0	0	0	0	0	0	0	0	0	0	0	0	0.0257898
24	Bacteria__Firmicutes__Bacilli__Staphylococcales__Staphylococcaceae__Staphylococcus__Seq_24	Firmicutes	Bacilli	Staphylococcales	Staphylococcaceae	Staphylococcus	0	0.0151198	0	0.00165921	0	0	0	0	0	0	0	0	0	0	0	0	0	0	0	0	0	0	0	0.000230289	0	0	0	0.00114599	0	0	0	0	0	0	0.00225509	0	0	0	0	0	0	0	0
25	Bacteria__Proteobacteria__Alphaproteobacteria__Rhizobiales__Devosiaceae__Devosia__Seq_25	Proteobacteria	Alphaproteobacteria	Rhizobiales	Devosiaceae	Devosia	0	0	0	0	0	0	0	0	0	0	0	0	0	0	0	0	0	0	0.00519664	0.00105909	0.00195417	0.000262367	0	0.000633294	0	0	0	0	0	0	0	0	0	0	0	0	0	0	0	0	0	0	0
26	Bacteria__Proteobacteria__Alphaproteobacteria__Paracaedibacterales__Paracaedibacteraceae__Candidatus_Paracaedibacter__Seq_26	Proteobacteria	Alphaproteobacteria	Paracaedibacterales	Paracaedibacteraceae	Candidatus_Paracaedibacter	0.00193552	0.000598348	0	0.00376285	0	0.000141411	0	0	0	0	0	0	0	0	0	0	0	0	0	0	0	0	0	0	0	0	0	0	0	0	0	0	0	0	0	0	0	0	0	0	0	0	0
27	Bacteria__Actinobacteriota__Actinobacteria__Micrococcales__Micrococcaceae__Kocuria__Seq_27	Actinobacteriota	Actinobacteria	Micrococcales	Micrococcaceae	Kocuria	0	0	0	0	0	0	0.00117824	0	0.000679896	0	0	0	0	0	0	0	0	0	0	0	0	0.000262367	0.000575144	0	0	0	0	0	0	0	0	0.00244872	0	0	0	0	0	0	0.000995025	0	0	0	0.00617749
28	Bacteria__Firmicutes__Bacilli__Lactobacillales__Streptococcaceae__Streptococcus__Seq_28	Firmicutes	Bacilli	Lactobacillales	Streptococcaceae	Streptococcus	0	0	0	0	0	0	0	0	0	0	0	0	0	0.00603628	0	0	0	0	0	0	0	0	0.00470118	0	0	0.000520705	0	0	0.000437573	0.000185465	0	0	0	0	0	0	0	0.000497678	0.000561296	0.0032838	0	0	0
29	Bacteria__Proteobacteria__Gammaproteobacteria__Burkholderiales__Burkholderiaceae__Burkholderia-Caballeronia-Paraburkholderia__Seq_29	Proteobacteria	Gammaproteobacteria	Burkholderiales	Burkholderiaceae	Burkholderia-Caballeronia-Paraburkholderia	0.000682193	0.00131176	0.000303715	0	0	0	0	0	0.000198303	0	0	0	0	0	0	0	0	0	0	0.000250836	0	0	0.000725181	0	0.00024062	0	0	0	0	0	0	0.000141955	0	0	0	0	0	0	0	0	0	0	0.00582593
30	Bacteria__Bacteroidota__Bacteroidia__Flavobacteriales__Flavobacteriaceae__Salinimicrobium__Seq_30	Bacteroidota	Bacteroidia	Flavobacteriales	Flavobacteriaceae	Salinimicrobium	0	0	0	0	0	0	0	0	0	0	0	0	0	0	0	0	0	0	0	0	0	0	0	0	0	0	0	0	0	0	0	0	0	0	0	0	0	0	0	0	0	0	0
31	Bacteria__Proteobacteria__Gammaproteobacteria__Burkholderiales__Comamonadaceae__Rhodoferax__Seq_31	Proteobacteria	Gammaproteobacteria	Burkholderiales	Comamonadaceae	Rhodoferax	0	0	0	0	0	0	0	0	0	0	0	0	0	0	0	0	0	0	0	0	0.00388157	0	0	0	0.000203602	0	0	0	0	0	0	0	0	0	0	0.00110865	0	0	0	0	0	0	0
32	Bacteria__Actinobacteriota__Actinobacteria__Corynebacteriales__Corynebacteriaceae__Corynebacterium__Seq_32	Actinobacteriota	Actinobacteria	Corynebacteriales	Corynebacteriaceae	Corynebacterium	0	0.00303776	0	0.00130367	0	0	0	0	0	0	0	0	0	0	0	0	0	0	0	0	0	0	0	0	0	0	0	0	0	0	0	0	0	0	0	0	0	0	0	0	0	0	0
33	Bacteria__Actinobacteriota__Actinobacteria__Micrococcales__Micrococcaceae__Arthrobacter__Seq_33	Actinobacteriota	Actinobacteria	Micrococcales	Micrococcaceae	Arthrobacter	0	0	0	0	0	0	0	0	0.00218133	0	0	0	0	0	0	0	0	0	0	0	0	0	0	0	0	0	0	0	0	0	0	0	0	0	0	0	0	0	0	0	0	0	0
34	Bacteria__Proteobacteria__Alphaproteobacteria__Sphingomonadales__Sphingomonadaceae__Sphingobium__Seq_34	Proteobacteria	Alphaproteobacteria	Sphingomonadales	Sphingomonadaceae	Sphingobium	0	0	0	0	0	0	0.00523663	0.00110868	0	0	0.000519301	0	0	0	0	0	0	0.00233092	0	0.000585284	0	0	0	0	0	0	0	0	0	0	0	0	0	0	0.000445773	0	0	0	0	0	0	0	0
35	Bacteria__Actinobacteriota__Actinobacteria__Micrococcales__Cellulomonadaceae__Cellulomonas__Seq_35	Actinobacteriota	Actinobacteria	Micrococcales	Cellulomonadaceae	Cellulomonas	0	0	0	0	0	0	0	0	0	0	0	0	0	0	0	0	0	0	0	0	0	0	0	0.00296497	0	0	0	0	0.000466744	0	0	0	0	0	0	0	0	0.000995355	0	0	0	0	0
36	Bacteria__Proteobacteria__Gammaproteobacteria__Burkholderiales__Comamonadaceae__Variovorax__Seq_36	Proteobacteria	Gammaproteobacteria	Burkholderiales	Comamonadaceae	Variovorax	0	0	0	0	0	0	0	0	0	0	0	0	0	0	0	0	0	0	0	0	0	0	0	0.000489364	0	0	0	0	0	0	0	0	0	0	0.00102266	0	0.000191077	0.000359434	0	0.00213327	0	0	0
37	Bacteria__Bacteroidota__Bacteroidia__Cytophagales__Spirosomaceae__Arsenicibacter__Seq_37	Bacteroidota	Bacteroidia	Cytophagales	Spirosomaceae	Arsenicibacter	0	0	0	0	0	0	0	0	0	0	0	0	0	0	0	0	0.00259515	0	0	0.00041806	0	0	0	0	0	0	0	0	0	0	0	0	0	0	0	0	0	0	0	0	0	0	0
38	Bacteria__Proteobacteria__Gammaproteobacteria__Burkholderiales__Comamonadaceae__Curvibacter__Seq_38	Proteobacteria	Gammaproteobacteria	Burkholderiales	Comamonadaceae	Curvibacter	0	0.00140382	0	0	0	0	0	0	0.000311619	0	0	0	0	0	0.000103775	0	0	0	0	0	0	0.000286219	0	0	1.85093e-05	0	0	0	0	0.000609385	0	0	0	0	0	0	0.00375784	0	0	7.1908e-05	0	0	0
39	Bacteria__Bacteroidota__Bacteroidia__Sphingobacteriales__Sphingobacteriaceae__Mucilaginibacter__Seq_39	Bacteroidota	Bacteroidia	Sphingobacteriales	Sphingobacteriaceae	Mucilaginibacter	0	0	0	0	0	0	0	0	0	0	0	0	0	0.00570919	0	0	0	0	0	0	0	0	0	0	0	0	0	0	0	0	0	0	0	0	0	0	0	0	0	0	0	0	0
40	Bacteria__Firmicutes__Bacilli__Lactobacillales__Leuconostocaceae__Weissella__Seq_40	Firmicutes	Bacilli	Lactobacillales	Leuconostocaceae	Weissella	0	0	0	0	0	0	0	0	0	0	0	0	0	0	0	0	0	0	0	0	0	0	0.00270068	0	0	0	0	0	0	0	0	0	0	0	0	0	0	0	0	0	0	0	0
41	Bacteria__Firmicutes__Clostridia__Oscillospirales__Ruminococcaceae__Ruminococcus__Seq_41	Firmicutes	Clostridia	Oscillospirales	Ruminococcaceae	Ruminococcus	0	0	0	0	0	0	0	0	0	0	0	0	0	0	0	0	0	0	0	0	0	0	0	0	0	0	0	0	0	0	0	0	0	0	0	0	0	0	0	0	0	0	0.00243584
42	Bacteria__Proteobacteria__Gammaproteobacteria__Xanthomonadales__Xanthomonadaceae__Luteimonas__Seq_42	Proteobacteria	Gammaproteobacteria	Xanthomonadales	Xanthomonadaceae	Luteimonas	0	0	0	0	0	0	0	0	0.00113316	0	0	0	0	0	0	0	0	0	0	0	0	0	0	0	0	0	0	0	0	0	0	0	0	0	0	0	0	0	0	0	0	0	0
43	Bacteria__Proteobacteria__Gammaproteobacteria__Burkholderiales__Alcaligenaceae__Verticiella__Seq_43	Proteobacteria	Gammaproteobacteria	Burkholderiales	Alcaligenaceae	Verticiella	0	0	0	0	0	0	0	0.00212983	0	0	0	0	0	0	0	0	0	0	0	0	0	0	0	0	0	0	0	0	0	0	0	0	0	0	0	0	0	0	0	0	0	0	0
44	Bacteria__Proteobacteria__Alphaproteobacteria__Rhizobiales__Rhizobiaceae__Mesorhizobium__Seq_44	Proteobacteria	Alphaproteobacteria	Rhizobiales	Rhizobiaceae	Mesorhizobium	0	0	0.00148483	0	0	0	0	0	0	0	0	0	0	0	0	0	0	0	0	0	0	0	0	0	0	0	0	0	0	0	0	0	0	0.00181717	0.000183554	0	0.000445846	0	0	0	0	0	0
45	Bacteria__Actinobacteriota__Actinobacteria__Micrococcales__Intrasporangiaceae__Ornithinimicrobium__Seq_45	Actinobacteriota	Actinobacteria	Micrococcales	Intrasporangiaceae	Ornithinimicrobium	0	0	0	0	0	0	0	0	0	0	0	0	0	0	0	0	0	0	0	0	0	0	0	0	0	0	0	0	0	0	0	0	0	0	0	0	0	0	0	0	0	0	0
46	Bacteria__Proteobacteria__Alphaproteobacteria__Rhodospirillales__Rhodospirillaceae__Novispirillum__Seq_46	Proteobacteria	Alphaproteobacteria	Rhodospirillales	Rhodospirillaceae	Novispirillum	0	0	0	0	0	0	0	0	0	0	0	0	0	0	0	0	0	0	0	0	0	0	0	0	0	0	0.00189059	0	0	0.000132475	0	0	0	0	0	0	0	0	0	0	0	0	0
47	Bacteria__Verrucomicrobiota__Chlamydiae__Chlamydiales__Parachlamydiaceae__Candidatus_Protochlamydia__Seq_47	Verrucomicrobiota	Chlamydiae	Chlamydiales	Parachlamydiaceae	Candidatus_Protochlamydia	0	0	0	0	0	0.00181006	0	0	0	0	0	0	0	0	0	0	0	0	0	0	0	0	0	0	0	0	0	0	0	0	0	0	0	0	0	0	0	0	0	0	0	0	0
48	Bacteria__Proteobacteria__Alphaproteobacteria__Rhizobiales__Xanthobacteraceae__Rhodopseudomonas__Seq_48	Proteobacteria	Alphaproteobacteria	Rhizobiales	Xanthobacteraceae	Rhodopseudomonas	0	0	0	0	0	0	0	0	0	0	0	0	0	0	0	0.00173035	0	0	0	0	0	0	0	0	0	0	0	0	0	0	0	0	0	0	0	0	0	0	0	0	0	0	0
49	Bacteria__Proteobacteria__Gammaproteobacteria__Pasteurellales__Pasteurellaceae__Frederiksenia__Seq_49	Proteobacteria	Gammaproteobacteria	Pasteurellales	Pasteurellaceae	Frederiksenia	0	0	0	0	0	0	0	0	0	0	0	0	0	0	0	0	0	0	0	0	0	0	0	0	0	0	0	0	0	0	0	0.00209383	0	0	0	0	0	0	0	0	0	0	0
50	Bacteria__Proteobacteria__Gammaproteobacteria__Pseudomonadales__Moraxellaceae__Enhydrobacter__Seq_50	Proteobacteria	Gammaproteobacteria	Pseudomonadales	Moraxellaceae	Enhydrobacter	0	0	0	0	0	0	0	0	0	0	0	0	0	0	0	0	0	0	0	0	0	0	0	0	0	0	0	0	0	0	0	0	0	0	0	0	0	0	0	0	0	0	0
51	Bacteria__Bacteroidota__Bacteroidia__Chitinophagales__Chitinophagaceae__Heliimonas__Seq_51	Bacteroidota	Bacteroidia	Chitinophagales	Chitinophagaceae	Heliimonas	0	0.000943548	0	0	0	0	0	0	0	0	0	0	0	0	0	0	0	0	0	0	0	0	0	0	0	0	0	0	0	0	0	0	0	0.00126193	0	0	0	0	0	0	0	0	0
52	Bacteria__Actinobacteriota__Actinobacteria__Micrococcales__Dermabacteraceae__Dermabacter__Seq_52	Actinobacteriota	Actinobacteria	Micrococcales	Dermabacteraceae	Dermabacter	0	0	0	0	0	0	0	0	0	0	0	0	0.00129409	0	0	0	0	0	0	0	0	0	0	0	0	0	0	0	0	0	0	0	0	0	0	0	0	0	0	0	0	0	0
53	Bacteria__Proteobacteria__Gammaproteobacteria__Burkholderiales__Comamonadaceae__Pelomonas__Seq_53	Proteobacteria	Gammaproteobacteria	Burkholderiales	Comamonadaceae	Pelomonas	0	0	0	0	0	0	0	0.00128373	0	0	0	0	0	0	0	0	0	0	0	0	0	0	0	0	0	0	0	0	0	0	0	0	0	0	0	0	0	0	0.00066335	0	0	0	0
54	Bacteria__Proteobacteria__Alphaproteobacteria__Rhizobiales__Rhizobiaceae__Neorhizobium__Seq_54	Proteobacteria	Alphaproteobacteria	Rhizobiales	Rhizobiaceae	Neorhizobium	0	0	0	0	0	0	0	0	8.4987e-05	0	0	0.000232497	0	0	0	0	0	0	0	0	0.00125816	0	0	0.000546936	0	0	0	0.00124148	0	0	0.000812744	0	0	0	0	0	0.00057323	0	0.000178594	0	0	0	0
55	Bacteria__Proteobacteria__Gammaproteobacteria__Salinisphaerales__Solimonadaceae__Alkanibacter__Seq_55	Proteobacteria	Gammaproteobacteria	Salinisphaerales	Solimonadaceae	Alkanibacter	0	0	0	0	0	0	0	0	0	0	0	0	0.00057821	0	0	0	0	0	0	0	0	0	0	0	0	0	0	0	0	0	0	0	0	0	0	0	0.00057323	0	0	0	0	0	0
56	Bacteria__Actinobacteriota__Actinobacteria__Micrococcales__Bogoriellaceae__Georgenia__Seq_56	Actinobacteriota	Actinobacteria	Micrococcales	Bogoriellaceae	Georgenia	0	0	0	0	0	0	0	0	0	0	0	0	0	0	0	0.000992823	0	0	0	0	0	0	0	0	0	0	0	0	0	0	0	0	0	0	0	0	0	0	0	0	0	0	0
57	Bacteria__Proteobacteria__Alphaproteobacteria__Rhizobiales__Beijerinckiaceae__Methylobacterium-Methylorubrum__Seq_57	Proteobacteria	Alphaproteobacteria	Rhizobiales	Beijerinckiaceae	Methylobacterium-Methylorubrum	0	0	0	0	0	0	0	0.000933625	0	0	0	0	0	0	0	0	0	0	0	0	0	0	0	0	0	0	0	0	0	0	0	0	0	0	0	0	0	0	0	0	0	0	0
58	Bacteria__Actinobacteriota__Actinobacteria__Pseudonocardiales__Pseudonocardiaceae__Crossiella__Seq_58	Actinobacteriota	Actinobacteria	Pseudonocardiales	Pseudonocardiaceae	Crossiella	0	0	0	0	0	0	0	0	0	0	0	0	0	0	0	0	0	0	0	0	0	0	0.000750188	0	0	0	0	0	0	0	0	0	0	0	0	0	0	0	0	0	0	0	0
59	Bacteria__Proteobacteria__Gammaproteobacteria__Burkholderiales__Comamonadaceae__Paucibacter__Seq_59	Proteobacteria	Gammaproteobacteria	Burkholderiales	Comamonadaceae	Paucibacter	0	0	0	0	0	0	0	0	0	0	0	0	0	0	0	0	0	0	0	0	0	0	0	0	0	0	0	0	0	0.000768354	0	0	0	0	0	0	0	0	0	0	0	0	0
60	Bacteria__Proteobacteria__Alphaproteobacteria__Rhizobiales__Rhizobiaceae__Ciceribacter__Seq_60	Proteobacteria	Alphaproteobacteria	Rhizobiales	Rhizobiaceae	Ciceribacter	0	0	0	0	0	0	0	0	0	0	0.0010386	0.000348746	0.000302872	0	0.000103775	0	0	0	0	0	2.67695e-05	2.38515e-05	0	0	3.70185e-05	0	6.09868e-05	9.54988e-05	0	5.299e-05	0	0	4.07255e-05	0	0	0	0	8.29463e-05	0	0	0	0	0
61	Bacteria__Proteobacteria__Gammaproteobacteria__Pseudomonadales__Moraxellaceae__Psychrobacter__Seq_61	Proteobacteria	Gammaproteobacteria	Pseudomonadales	Moraxellaceae	Psychrobacter	0	0	0	0	0	0.000763618	0	0	0	0	0	0	0	0	0	0	0	0	0	0	0	0	0	0	0	0	0	0	0	0	0	0	0	0.000151431	0	0	0	0	0	0	0	0	0
62	Bacteria__Firmicutes__Clostridia__Clostridiales__Clostridiaceae__Clostridium_sensu_stricto_1__Seq_62	Firmicutes	Clostridia	Clostridiales	Clostridiaceae	Clostridium_sensu_stricto_1	0	0	0	0	0	0	0	0	0	0	0	0	0	0	0	0.000680793	0	0	0	0	0	0	0	0	0	0	0	0	0	0	0	0	0	0	0	0	0	0	0	0	0	0	0
63	Bacteria__Proteobacteria__Gammaproteobacteria__Enterobacterales__Enterobacteriaceae__Citrobacter__Seq_63	Proteobacteria	Gammaproteobacteria	Enterobacterales	Enterobacteriaceae	Citrobacter	0	0	0	0	0	0	0	0	0	0	0	0	0	0	0	0	0	0	0	0	0	0	0	0	0	0	0	0	0	0	0	0	0	0	0	0	0	0	0	0	0.000236118	0	0
64	Bacteria__Proteobacteria__Alphaproteobacteria__Sphingomonadales__Sphingomonadaceae__Parablastomonas__Seq_64	Proteobacteria	Alphaproteobacteria	Sphingomonadales	Sphingomonadaceae	Parablastomonas	0	0	0	0	0	0	0	0	0	0	0	0	0	0	0	0	0	0	0.000574503	0	0	0	0	0	0	0	0	0	0	7.94849e-05	0	0	0	0	0	0	0	0	0	0	0	0	0
65	Bacteria__Proteobacteria__Gammaproteobacteria__Burkholderiales__Chitinimonadaceae__Chitinimonas__Seq_65	Proteobacteria	Gammaproteobacteria	Burkholderiales	Chitinimonadaceae	Chitinimonas	0	0	0	0	0	0	0	0	0	0	0	0	0	0	0	0	0	0	0.000574503	0	0	0	0	0	0	0	0	0	0	0	0	0	0	0	0	0	0	0	0	0	0	0	0
66	Bacteria__Proteobacteria__Gammaproteobacteria__Burkholderiales__Comamonadaceae__Xylophilus__Seq_66	Proteobacteria	Gammaproteobacteria	Burkholderiales	Comamonadaceae	Xylophilus	0	0	0	0	0	0	0	0	0	0	0	0	0	0	0	0	0	0	0	0	0	0	0	0.000633294	0	0	0	0	0	0	0	0	0	0	0	0.000179781	0	0	0	0	0	0	0
67	Bacteria__Firmicutes__Bacilli__Lactobacillales__Streptococcaceae__Lactococcus__Seq_67	Firmicutes	Bacilli	Lactobacillales	Streptococcaceae	Lactococcus	0.000333164	0	0	0	0	0	0	0	0	0	0	0	0	0	0	0	0	0	0	0	0	0	0	0	0	0	0	0	0	0	0	0	0	0	0	0	0	0	0	0	0	0	0
68	Bacteria__Actinobacteriota__Actinobacteria__Frankiales__Geodermatophilaceae__Modestobacter__Seq_68	Actinobacteriota	Actinobacteria	Frankiales	Geodermatophilaceae	Modestobacter	7.93248e-05	0	0	0	0	0	0	0	0	0	0	0	0	0	0	0	0	0	0	0	0	0	0	0.000604508	0	0	0	0	0	0	0	0	0	0	0	0	0	0	0	0	0	0	0
69	Bacteria__Proteobacteria__Alphaproteobacteria__Acetobacterales__Acetobacteraceae__Roseomonas__Seq_69	Proteobacteria	Alphaproteobacteria	Acetobacterales	Acetobacteraceae	Roseomonas	0	0	0	0	0	0	0	0	0	0	0	0	0	0	0	0	0	0	0	0	0	0	0	0	0	0	0	0	0	0	0	0	0	0	0	0	0	0	0	0.000503356	0	0	0
70	Bacteria__Proteobacteria__Alphaproteobacteria__Azospirillales__Azospirillaceae__Skermanella__Seq_70	Proteobacteria	Alphaproteobacteria	Azospirillales	Azospirillaceae	Skermanella	0	0	0	0	0	0	0	0	0	0	0	0	0	0.000535236	0	0	0	0	0	0	0	0	0	0	0	0	0	0	0	0	0	0	0	0	0	0	0	0	0	0	0	0	0
71	Bacteria__Proteobacteria__Gammaproteobacteria__Burkholderiales__Alcaligenaceae__Achromobacter__Seq_71	Proteobacteria	Gammaproteobacteria	Burkholderiales	Alcaligenaceae	Achromobacter	0	0	0	0	0	0	0	0	0.000240797	0	0	0	0	0	0	0	0	0	0	0	0	0	0	0	0	0	0	0	0	0	0	0	0	0	0	0	0	0	0	0	0	0	0
72	Bacteria__Proteobacteria__Gammaproteobacteria__Burkholderiales__Neisseriaceae__Neisseria__Seq_72	Proteobacteria	Gammaproteobacteria	Burkholderiales	Neisseriaceae	Neisseria	0	0	0	0	0	0	0	0	0	0	0	0	0	0	0	0	0	0	0	0	0	0	0.000425106	0	0	0	0	0	0	0	0	0	0	0	0	0	0	0	0	0	0	0	0
73	Bacteria__Actinobacteriota__Actinobacteria__Micrococcales__Micrococcaceae__Glutamicibacter__Seq_73	Actinobacteriota	Actinobacteria	Micrococcales	Micrococcaceae	Glutamicibacter	0	0	0	0	0	0	0	0	0	0	0	0	0	0	0	0	0	0	0	0	0	0	0.0004001	0	0	0	0	0	0	0	0	0	0	0	0	0	0	0	0	0	0	0	0
74	Bacteria__Actinobacteriota__Actinobacteria__Propionibacteriales__Nocardioidaceae__Nocardioides__Seq_74	Actinobacteriota	Actinobacteria	Propionibacteriales	Nocardioidaceae	Nocardioides	0	0	0	0	0	0	0	0	0	0	0	0	0	0	0	0	0	0	0	0	0	0	0.0004001	0	0	0	0	0	0	0	0	0	0	0	0	0	0	0	0	0	0	0	0
75	Bacteria__Actinobacteriota__Actinobacteria__Corynebacteriales__Dietziaceae__Dietzia__Seq_75	Actinobacteriota	Actinobacteria	Corynebacteriales	Dietziaceae	Dietzia	0	0	0	0	0	0	0	0	0	0	0	0	0	0	0	0	0	0	0	0	0	0	0	0	0	0	0	0	0	0.00042392	0	0	0	0	0	0	0	0	0	0	0	0	0
76	Bacteria__Bacteroidota__Bacteroidia__Flavobacteriales__Weeksellaceae__Soonwooa__Seq_76	Bacteroidota	Bacteroidia	Flavobacteriales	Weeksellaceae	Soonwooa	0	0.000345201	0	0	0	0	0	0	0	0	0	0	0	0	0	0	0	0	0	0	0	0	0	0	0	0	0	0	8.75146e-05	0	0	0	0	0	0	0	0	0	0	0	0	0	0
77	Bacteria__Proteobacteria__Gammaproteobacteria__Burkholderiales__Oxalobacteraceae__Herbaspirillum__Seq_77	Proteobacteria	Gammaproteobacteria	Burkholderiales	Oxalobacteraceae	Herbaspirillum	0	0	0	0	0	0	0	0	0	0	0	0	0	0	0	0	0	0	0	0	0	0	0	0	0	0.000411083	0	0	0	0	0	0	0	0	0	0	0	0	0	0	0	0	0
78	Bacteria__Proteobacteria__Gammaproteobacteria__Burkholderiales__Oxalobacteraceae__Noviherbaspirillum__Seq_78	Proteobacteria	Gammaproteobacteria	Burkholderiales	Oxalobacteraceae	Noviherbaspirillum	0	0	0	0	0	0.000367668	0	0	0	0	0	0	0	0	0	0	0	0	0	0	0	0	0	0	0	0	0	0	0	0	0	0	0	0	0	0	0	0	0	0	0	0	0
79	Bacteria__Firmicutes__Bacilli__Lactobacillales__Enterococcaceae__Enterococcus__Seq_79	Firmicutes	Bacilli	Lactobacillales	Enterococcaceae	Enterococcus	0	0	0	0	0	0	0	0	0	0	0	0	0	0	0	0	0	0	0.000287251	0	0	0	0	0	0	0	0	0	0	0	0	0	0	0	0	0	0	0	0	0	0	0	0
80	Bacteria__Proteobacteria__Gammaproteobacteria__Burkholderiales__Methylophilaceae__Methylotenera__Seq_80	Proteobacteria	Gammaproteobacteria	Burkholderiales	Methylophilaceae	Methylotenera	0	0	0	0	0	0	0	0	0	0	0.0002885	0	0	0	0	0	0	0	0	0	0	0	0	0	0	0	0	0	0	0	0	0	0	0	0	0	0	0	0	0	0	0	0
81	Bacteria__Proteobacteria__Alphaproteobacteria__Sphingomonadales__Sphingomonadaceae__Stakelama__Seq_81	Proteobacteria	Alphaproteobacteria	Sphingomonadales	Sphingomonadaceae	Stakelama	0	0	0	0	0	0	0	0	0	6.78503e-05	0	0	0	0	0	0	0	0	0	0	0	0	0	0	0	0	0	6.36659e-05	0	0	0	0.000354887	0	0	0	0	0	0	0	0	0	0	0
82	Bacteria__Actinobacteriota__Actinobacteria__Corynebacteriales__Corynebacteriaceae__Lawsonella__Seq_82	Actinobacteriota	Actinobacteria	Corynebacteriales	Corynebacteriaceae	Lawsonella	0	0	0	0	0	0	0	0	0	0	0	0	0	0	0	0	0	0	0	0	0	0	0	0	0	0	0	0	0	0	0	0	0	0	0	0	0	0	0	0.000239693	0	0	0
83	Bacteria__Proteobacteria__Gammaproteobacteria__Enterobacterales__Enterobacteriaceae__Pseudocitrobacter__Seq_83	Proteobacteria	Gammaproteobacteria	Enterobacterales	Enterobacteriaceae	Pseudocitrobacter	0	0	0	0	0	0	0	0	0	0	0	0	0	0	0	0	0	0	0	0	0	0	0	0	0	0	0	0	0	0	0	0	0	0.000252385	0	0	0	0	0	0	0	0	0
84	Bacteria__Proteobacteria__Gammaproteobacteria__Burkholderiales__Oxalobacteraceae__Massilia__Seq_84	Proteobacteria	Gammaproteobacteria	Burkholderiales	Oxalobacteraceae	Massilia	0	0	0	0	0	0	0	0	0	0	0	0	0	0	0	0	0	0	0	0	0	0	0	0	0	0	0	0	0	0	0.00146294	0	0	0	0	0	0	0	0	0	0	0	0
85	Bacteria__Actinobacteriota__Actinobacteria__Corynebacteriales__Nocardiaceae__Williamsia__Seq_85	Actinobacteriota	Actinobacteria	Corynebacteriales	Nocardiaceae	Williamsia	0	0	0	0	0	0	0	0	0	0	0	0	0	0	0	0.000226931	0	0	0	0	0	0	0	0	0	0	0	0	0	0	0	0	0	0	0	0	0	0	0	0	0	0	0
86	Bacteria__Proteobacteria__Gammaproteobacteria__Xanthomonadales__Xanthomonadaceae__SN8__Seq_86	Proteobacteria	Gammaproteobacteria	Xanthomonadales	Xanthomonadaceae	SN8	0	0	0	0	0	0	0	0	0	0	0	0	0	0	0	0	0	0	0	0	0	0	0	0	0	0	0	0	0	5.299e-05	0	0.000248421	0	0	0	0	0	0	0	0	0	0	0
87	Bacteria__Proteobacteria__Alphaproteobacteria__Rhizobiales__Rhizobiaceae__Pseudorhizobium__Seq_87	Proteobacteria	Alphaproteobacteria	Rhizobiales	Rhizobiaceae	Pseudorhizobium	0	0	0	0	0	0	0	0	0	0	0	0.000116249	0	0	0	0	0	0	7.83413e-05	0	0	0	0	0	0	0	0	9.54988e-05	0	0	0	0	0	5.0477e-05	0	0	0	0	0	0	0	0	0
88	Bacteria__Proteobacteria__Alphaproteobacteria__Rhizobiales__Rhizobiaceae__Paramesorhizobium__Seq_88	Proteobacteria	Alphaproteobacteria	Rhizobiales	Rhizobiaceae	Paramesorhizobium	0	0	0	0	0	0	0	0	0	0	0	0	0	0	0	0	0	0	0	0	0	0	0	0	0	0	0	0	0	0	0	0	0	0	0	0	0	0	0	0	0	0	0
89	Bacteria__Firmicutes__Bacilli__Lactobacillales__Lactobacillaceae__Lactobacillus__Seq_89	Firmicutes	Bacilli	Lactobacillales	Lactobacillaceae	Lactobacillus	0	0	0	0	0	0	0	0	0	0	8.65501e-05	0	0	0	0	0	0	0	0	0	0	0	0	0	0	0	0	0	0	0	0	0	0	0	0	0	0	0	0	0	0	0	0
90	Bacteria__Proteobacteria__Gammaproteobacteria__Enterobacterales__Enterobacteriaceae__Atlantibacter__Seq_90	Proteobacteria	Gammaproteobacteria	Enterobacterales	Enterobacteriaceae	Atlantibacter	0	0	6.74923e-05	0	0	0	0	0	0	0	0	0	0	0	0	0	0	0	0	0	0	0	0	0	0	0	0	0	0	0	0	0	0	0	0	0	0	0	0	0	0	0	0
91	Bacteria__Proteobacteria__Gammaproteobacteria__Alteromonadales__Gallaecimonadaceae__Gallaecimonas__Seq_91	Proteobacteria	Gammaproteobacteria	Alteromonadales	Gallaecimonadaceae	Gallaecimonas	0	4.60267e-05	0	0	0	0	0	0	0	0	0	0	0	0	0	0	0	0	0	0	0	0	0	0	0	0	0	0	0	0	0	0	0	0	0	0	0	0	0	0	0	0	0
[truncated: 5 more columns]
